# Supplementary material for: 4-(4-Cyano-2-fluoro­phen­oxy)phenyl 4-methyl­benzene­sulfonate
Source: Acta Crystallogr Sect E Struct Rep Online. 2009 Jul 29;65(Pt 8):o2011. doi: 10.1107/S1600536809029201 (PMC2977414; doi:10.1107/S1600536809029201)
Supplement: Supplementary file 2 [file e-65-o2011-Isup2.hkl]

# 
# h,k,l, Fc-squared, Fo-squared, sigma(Fo-squared) and status flag 
# 
data_I
_shelx_title '  ZJX-SO2' 
_shelx_refln_list_code          4 
_shelx_F_calc_maximum      128.27 
_exptl_crystal_F_000       396.00 
_reflns_d_resolution_high  0.7713 
 
loop_ 
 _symmetry_equiv_pos_as_xyz 
 'x, y, z' 
 '-x, -y, -z' 
 
_cell_length_a     7.5504 
_cell_length_b     9.9558 
_cell_length_c    12.5862 
_cell_angle_alpha  89.525 
_cell_angle_beta   77.808 
_cell_angle_gamma  81.937 
 
_shelx_F_squared_multiplier     1.000 
 
loop_ 
 _refln_index_h 
 _refln_index_k 
 _refln_index_l 
 _refln_F_squared_calc 
 _refln_F_squared_meas 
 _refln_F_squared_sigma 
 _refln_observed_status 
   2   0   0      159.79      161.63      2.00 o 
   3   0   0       32.25       20.44      0.39 o 
   4   0   0      124.00      194.28      3.22 o 
   5   0   0        3.66        0.83      0.09 o 
   6   0   0        4.54        3.55      0.17 o 
   7   0   0        0.94        0.91      0.09 o 
   8   0   0        0.39        0.21      0.07 o 
   9   0   0        0.00        0.21      0.19 o 
  -9   1   0        0.00        0.06      0.15 o 
  -8   1   0        1.30        2.15      0.13 o 
  -7   1   0       12.84       13.10      0.41 o 
  -6   1   0        0.08        0.09      0.07 o 
  -5   1   0       21.97       13.80      0.37 o 
  -4   1   0      108.94      130.79      1.75 o 
  -3   1   0        5.57        6.14      0.26 o 
  -2   1   0      457.77      813.00     12.03 o 
  -1   1   0     6725.97    35586.23    363.93 o 
   1   1   0      119.69      168.52      4.52 o 
   2   1   0     3778.14    16371.30    172.33 o 
   3   1   0      444.30      886.66     11.68 o 
   4   1   0       35.95       17.69      0.30 o 
   5   1   0        2.13        1.36      0.12 o 
   6   1   0       45.05       56.04      2.22 o 
   7   1   0        0.19        0.07      0.06 o 
   8   1   0        3.91        7.05      0.38 o 
   9   1   0        0.12        0.22      0.22 o 
  -9   2   0        0.00        0.05      0.13 o 
  -8   2   0        3.34        3.68      0.18 o 
  -7   2   0        1.43        0.94      0.11 o 
  -6   2   0       42.05       67.21      1.12 o 
  -5   2   0       22.55       21.09      1.62 o 
  -4   2   0        0.00        0.05      0.12 o 
  -3   2   0      403.92      955.10     15.03 o 
  -2   2   0        0.19        0.17      0.05 o 
  -1   2   0        2.45        1.35      0.12 o 
   0   2   0     1294.94     3505.50     34.82 o 
   1   2   0       32.66       19.07      0.52 o 
   2   2   0     1827.59     6788.56    149.38 o 
   3   2   0      601.36     1592.85     14.81 o 
   4   2   0        8.96        4.30      0.15 o 
   5   2   0        2.60        1.43      0.36 o 
   6   2   0        3.98        3.38      0.32 o 
   7   2   0        3.41        2.49      0.33 o 
   8   2   0        0.05       -0.07      0.26 o 
   9   2   0        0.00        0.03      0.15 o 
  -8   3   0        0.91        1.96      0.56 o 
  -7   3   0        8.51       11.06      0.35 o 
  -6   3   0        0.70        0.32      0.13 o 
  -5   3   0        0.06        0.03      0.09 o 
  -4   3   0       68.29       86.68      2.00 o 
  -3   3   0      300.35      597.77      7.90 o 
  -2   3   0      805.44     2026.99     21.94 o 
  -1   3   0      327.06      538.07     13.01 o 
   0   3   0      996.66     2385.11     29.82 o 
   1   3   0      193.17      252.17      6.61 o 
   2   3   0      157.61      181.76      3.63 o 
   3   3   0       45.32       31.56      0.55 o 
   4   3   0       67.32       77.14      1.11 o 
   5   3   0       27.24       24.61      0.57 o 
   6   3   0        0.04        0.03      0.05 o 
   7   3   0        0.14        0.30      0.29 o 
   8   3   0        0.00        0.05      0.16 o 
   9   3   0        0.09        0.28      0.23 o 
  -8   4   0        1.65        3.63      0.31 o 
  -7   4   0        4.93        5.78      0.42 o 
  -6   4   0        3.81        3.53      0.34 o 
  -5   4   0        1.42        1.50      0.21 o 
  -4   4   0       59.14       60.56      1.56 o 
  -3   4   0        0.09        0.05      0.07 o 
  -2   4   0      109.75      148.23      2.13 o 
  -1   4   0     1001.66     3210.72     53.36 o 
   0   4   0        1.75        0.94      0.18 o 
   1   4   0        0.88        0.88      0.09 o 
   2   4   0        6.76        1.62      0.18 o 
   3   4   0      155.37      247.79      9.03 o 
   4   4   0      402.29     1084.71     11.01 o 
   5   4   0        1.88        1.34      0.11 o 
   6   4   0       17.83       18.16      0.49 o 
   7   4   0        0.98        0.78      0.13 o 
   8   4   0        0.06        0.04      0.16 o 
   9   4   0        0.19        0.69      0.27 o 
  -8   5   0        0.08        0.00      0.09 o 
  -7   5   0        0.05        0.04      0.09 o 
  -6   5   0        1.35        1.67      0.26 o 
  -5   5   0       22.57       26.55      1.42 o 
  -4   5   0        6.84        6.16      0.34 o 
  -3   5   0      308.77      705.32      9.50 o 
  -2   5   0        0.55        0.43      0.11 o 
  -1   5   0       29.97       13.00      0.49 o 
   0   5   0      280.99      567.84      9.31 o 
   1   5   0      148.96      187.08      3.70 o 
   2   5   0       44.15       30.28      0.89 o 
   3   5   0      276.38      607.81      8.28 o 
   4   5   0        0.06        0.21      0.08 o 
   5   5   0        1.12        0.78      0.11 o 
   6   5   0       41.25       73.72      1.13 o 
   7   5   0        2.14        2.76      0.19 o 
   8   5   0        0.47        0.71      0.43 o 
   9   5   0        0.01        0.00      0.15 o 
  -7   6   0        0.33        1.54      0.28 o 
  -6   6   0        0.56        0.28      0.20 o 
  -5   6   0        3.75        1.56      0.22 o 
  -4   6   0       52.63       84.22      2.46 o 
  -3   6   0       19.02       11.53      0.49 o 
  -2   6   0       25.70       19.48      1.23 o 
  -1   6   0       20.64        6.18      0.39 o 
   0   6   0       34.16       20.97      0.65 o 
   1   6   0        4.68        3.56      0.22 o 
   2   6   0       22.34       17.15      0.63 o 
   3   6   0       25.81       22.29      0.68 o 
   4   6   0        0.96        0.45      0.13 o 
   5   6   0       29.47       44.82      0.87 o 
   6   6   0       16.28       27.75      0.69 o 
   7   6   0        0.14        0.09      0.12 o 
   8   6   0        0.07        0.06      0.08 o 
   9   6   0        0.07        0.00      0.16 o 
  -7   7   0        0.00        0.00      0.12 o 
  -6   7   0        0.06        0.03      0.25 o 
  -5   7   0        0.48        0.47      0.15 o 
  -4   7   0       10.68       10.74      0.69 o 
  -3   7   0        4.72        3.10      0.31 o 
  -2   7   0       38.10       53.07      1.52 o 
  -1   7   0        7.00        2.72      0.30 o 
   0   7   0        0.16        0.06      0.09 o 
   1   7   0       13.17       10.92      0.51 o 
   2   7   0       29.57       23.21      1.27 o 
   3   7   0       17.23       20.67      0.62 o 
   4   7   0       13.92       14.84      0.82 o 
   5   7   0        0.80        0.55      0.11 o 
   6   7   0        0.26        0.13      0.10 o 
   7   7   0        0.16        0.24      0.13 o 
   8   7   0        0.04        0.07      0.10 o 
  -6   8   0        0.21       -0.02      0.28 o 
  -5   8   0        1.62        0.10      0.16 o 
  -4   8   0        6.81        9.39      0.50 o 
  -3   8   0        0.46        0.16      0.15 o 
  -2   8   0        6.05        5.21      0.38 o 
  -1   8   0       29.07       34.56      1.75 o 
   0   8   0       27.93       32.03      0.86 o 
   1   8   0        0.16       -0.02      0.08 o 
   2   8   0       14.29       17.28      0.67 o 
   3   8   0       41.39       74.14      1.60 o 
   4   8   0       10.40       12.32      0.52 o 
   5   8   0        0.88        0.49      0.13 o 
   6   8   0        2.75        4.56      0.30 o 
   7   8   0        0.05        0.10      0.12 o 
   8   8   0        0.00        0.06      0.14 o 
  -5   9   0        0.19        0.01      0.11 o 
  -4   9   0        0.34        0.02      0.14 o 
  -3   9   0        0.95        0.95      0.23 o 
  -2   9   0        9.56       12.14      0.52 o 
  -1   9   0       31.51       50.37      1.25 o 
   0   9   0        1.27        0.79      0.21 o 
   1   9   0       12.21       13.64      0.54 o 
   2   9   0        7.42        8.65      0.50 o 
   3   9   0        8.03        6.59      0.43 o 
   4   9   0        0.93        0.80      0.54 o 
   5   9   0        0.76        0.00      0.11 o 
   6   9   0        0.14        0.12      0.12 o 
   7   9   0        0.02        0.04      0.10 o 
  -4  10   0        1.64        3.78      0.31 o 
  -3  10   0        0.33        0.35      0.30 o 
  -2  10   0        7.05       10.13      0.51 o 
  -1  10   0        0.43        0.13      0.14 o 
   0  10   0        9.76       13.28      0.56 o 
   1  10   0        1.99        2.02      0.24 o 
   2  10   0        1.24        0.43      0.34 o 
   3  10   0        0.65        0.80      0.60 o 
   4  10   0        0.00       -0.02      0.12 o 
   5  10   0        0.01        0.00      0.10 o 
   6  10   0        0.01        0.03      0.11 o 
   7  10   0        0.00        0.04      0.11 o 
  -3  11   0        0.07        0.04      0.18 o 
  -2  11   0        0.00        0.08      0.17 o 
  -1  11   0        1.61        1.91      1.24 o 
   0  11   0        0.09       -0.01      0.14 o 
   1  11   0        0.09        0.01      0.13 o 
   2  11   0        0.50       -0.02      0.15 o 
   3  11   0        0.22        0.18      0.20 o 
   4  11   0        0.16       -0.02      0.16 o 
   5  11   0        0.06        0.02      0.16 o 
   6  11   0        0.00        0.12      0.13 o 
  -2  12   0        0.24        0.04      0.16 o 
  -1  12   0        0.00        0.00      0.11 o 
   0  12   0        0.02        0.00      0.12 o 
   1  12   0        0.13       -0.01      0.14 o 
   2  12   0        0.05       -0.01      0.13 o 
   3  12   0        0.16        0.68      0.23 o 
   4  12   0        0.11        0.02      0.15 o 
  -4 -12   1        0.09        0.34      0.27 o 
  -3 -12   1        0.34        1.07      0.24 o 
  -2 -12   1        0.04        0.11      0.19 o 
  -1 -12   1        0.23        0.00      0.12 o 
   0 -12   1        0.40        0.01      0.16 o 
   1 -12   1        0.00       -0.01      0.19 o 
   2 -12   1        0.05       -0.01      0.13 o 
  -5 -11   1        0.08        0.02      0.14 o 
  -4 -11   1        0.02       -0.01      0.12 o 
  -3 -11   1        0.11        0.10      0.15 o 
  -2 -11   1        0.70        1.18      0.90 o 
  -1 -11   1        0.86        1.77      0.23 o 
   0 -11   1        0.32        0.00      0.09 o 
   1 -11   1        0.80        0.03      0.14 o 
   2 -11   1        0.03       -0.01      0.14 o 
   3 -11   1        0.00       -0.01      0.11 o 
  -6 -10   1        0.01        0.01      0.10 o 
  -5 -10   1        0.17       -0.07      0.18 o 
  -4 -10   1        1.85        3.31      0.30 o 
  -3 -10   1        1.87        2.54      0.32 o 
  -2 -10   1        0.65        0.20      0.22 o 
  -1 -10   1        0.00       -0.02      0.10 o 
   0 -10   1        6.23        8.10      0.41 o 
   1 -10   1        0.76        0.17      0.18 o 
   2 -10   1        0.04       -0.02      0.13 o 
   3 -10   1        0.49        0.02      0.14 o 
   4 -10   1        1.14        2.80      0.27 o 
   5 -10   1        0.03        0.02      0.16 o 
  -7  -9   1        0.01        0.04      0.13 o 
  -6  -9   1        0.03        0.13      0.13 o 
  -5  -9   1        0.02       -0.01      0.17 o 
  -4  -9   1        0.02        0.01      0.10 o 
  -3  -9   1        4.08        4.13      0.34 o 
  -2  -9   1        1.86        1.65      0.25 o 
  -1  -9   1       11.57       13.14      0.61 o 
   0  -9   1        1.54        0.41      0.16 o 
   1  -9   1       12.94       16.10      0.57 o 
   2  -9   1        9.31       10.17      0.47 o 
   3  -9   1        0.01        0.07      0.12 o 
   4  -9   1        0.64        0.51      0.46 o 
   5  -9   1        0.14        0.00      0.10 o 
  -8  -8   1        0.05        0.14      0.22 o 
  -7  -8   1        0.00        0.03      0.12 o 
  -6  -8   1        1.16        1.92      0.18 o 
  -5  -8   1        0.08        0.01      0.11 o 
  -4  -8   1        0.01        0.06      0.14 o 
  -3  -8   1        9.85       11.53      0.56 o 
  -2  -8   1        1.47        1.63      0.18 o 
  -1  -8   1        0.05        0.06      0.10 o 
   0  -8   1       22.64       25.29      0.73 o 
   1  -8   1       15.07       18.39      0.66 o 
   2  -8   1        0.02        0.03      0.09 o 
   3  -8   1       30.69       50.63      1.42 o 
   4  -8   1       10.20       14.37      0.52 o 
   5  -8   1        0.32        0.12      0.20 o 
   6  -8   1        0.07        0.01      0.10 o 
  -8  -7   1        0.24        0.34      0.31 o 
  -7  -7   1        0.07       -0.03      0.11 o 
  -6  -7   1        0.54        0.42      0.11 o 
  -5  -7   1        1.17        0.78      0.15 o 
  -4  -7   1       36.03       61.45      1.35 o 
  -3  -7   1       21.24       22.70      0.74 o 
  -2  -7   1        1.60        1.43      0.16 o 
  -1  -7   1        0.00        0.04      0.12 o 
   0  -7   1       15.80       10.32      0.63 o 
   1  -7   1        1.16        0.79      0.13 o 
   2  -7   1       52.20       62.37      1.30 o 
   3  -7   1       79.65      155.46      2.63 o 
   4  -7   1        6.90        6.82      0.46 o 
   5  -7   1        4.56        4.14      0.33 o 
   6  -7   1        1.44        2.09      0.30 o 
   7  -7   1        0.03       -0.02      0.16 o 
  -8  -6   1        0.18        0.40      0.22 o 
  -7  -6   1        1.34        1.58      0.39 o 
  -6  -6   1        0.78        0.65      0.12 o 
  -5  -6   1        7.07        5.39      0.28 o 
  -4  -6   1       27.63       36.55      1.06 o 
  -3  -6   1        0.04        0.37      0.11 o 
  -2  -6   1       24.40       19.13      0.59 o 
  -1  -6   1       31.85       24.47      0.79 o 
   0  -6   1       29.15       36.03      0.75 o 
   1  -6   1       55.17       63.90      1.32 o 
   2  -6   1      123.18      178.46      2.98 o 
   3  -6   1        0.40        0.13      0.11 o 
   4  -6   1      126.19      256.76      5.02 o 
   5  -6   1        3.70        2.53      0.27 o 
   6  -6   1        0.56        0.40      0.19 o 
   7  -6   1        0.03        0.01      0.21 o 
  -9  -5   1        0.04        0.00      0.22 o 
  -8  -5   1        0.68        0.84      0.47 o 
  -7  -5   1        1.74        1.15      0.12 o 
  -6  -5   1        6.21        5.50      0.24 o 
  -5  -5   1        0.36        0.24      0.07 o 
  -4  -5   1       92.42      188.33      2.98 o 
  -3  -5   1       33.58       19.89      0.80 o 
  -2  -5   1       30.68       21.09      0.61 o 
  -1  -5   1      483.70     1219.29     14.74 o 
   0  -5   1       41.87       33.40      1.04 o 
   1  -5   1        0.04        0.02      0.05 o 
   2  -5   1        4.39        1.57      0.19 o 
   3  -5   1      223.02      452.53      5.91 o 
   4  -5   1        0.22        0.16      0.09 o 
   5  -5   1        2.61        1.78      0.18 o 
   6  -5   1        2.64        1.60      0.42 o 
   7  -5   1        0.09        0.10      0.16 o 
   8  -5   1        0.07        0.03      0.13 o 
  -9  -4   1        0.07       -0.01      0.28 o 
  -8  -4   1        0.05        0.01      0.14 o 
  -7  -4   1       17.50       30.34      1.87 o 
  -6  -4   1        6.10        6.34      0.21 o 
  -5  -4   1      105.83      209.92      2.59 o 
  -4  -4   1      829.97     3346.99     34.67 o 
  -3  -4   1       44.32       31.85      0.97 o 
  -2  -4   1      111.65      122.83      4.76 o 
  -1  -4   1       18.11        6.27      0.31 o 
   0  -4   1       10.92        6.64      0.31 o 
   1  -4   1        4.51        2.21      0.27 o 
   2  -4   1       13.85        4.18      0.24 o 
   3  -4   1       64.60       47.99      1.51 o 
   4  -4   1       15.60       12.56      0.49 o 
   5  -4   1       16.47       13.26      0.90 o 
   6  -4   1        0.29        0.13      0.14 o 
   7  -4   1        0.08        0.09      0.09 o 
   8  -4   1        0.75        1.15      0.82 o 
  -9  -3   1        0.07        0.60      0.42 o 
  -8  -3   1        0.45        0.64      0.25 o 
  -7  -3   1        0.20        0.21      0.18 o 
  -6  -3   1       29.12       43.05      1.62 o 
  -5  -3   1      220.96      570.84     10.18 o 
  -4  -3   1       37.48       23.59      0.46 o 
  -3  -3   1       29.34       17.58      0.85 o 
  -2  -3   1      415.22      848.94     10.06 o 
  -1  -3   1        0.22        0.05      0.06 o 
   0  -3   1     2084.25     7017.12     73.53 o 
   1  -3   1       83.37       90.25      1.44 o 
   2  -3   1      261.28      427.22      7.88 o 
   3  -3   1       76.11       68.15      1.26 o 
   4  -3   1      132.41      181.24      3.53 o 
   5  -3   1        5.16        4.36      0.29 o 
   6  -3   1       19.54       27.78      0.70 o 
   7  -3   1        7.33       12.30      0.38 o 
   8  -3   1        0.68        0.95      0.13 o 
  -9  -2   1        0.00        0.05      0.13 o 
  -8  -2   1        0.97        1.31      0.27 o 
  -7  -2   1       21.07       40.25      1.36 o 
  -6  -2   1        7.38        6.33      0.72 o 
  -5  -2   1       37.97       38.93      0.72 o 
  -4  -2   1       10.83        1.99      0.12 o 
  -3  -2   1      337.94      547.31      5.11 o 
  -2  -2   1     1823.86     7168.41     75.79 o 
  -1  -2   1      978.94     2870.61     29.59 o 
   0  -2   1      291.38      476.41      7.74 o 
   1  -2   1        0.29        0.11      0.06 o 
   2  -2   1        0.10        1.60      0.90 o 
   3  -2   1      503.63      979.60     10.66 o 
   4  -2   1       40.30       38.54      0.99 o 
   5  -2   1        0.02        0.00      0.04 o 
   6  -2   1        1.76        1.80      0.13 o 
   7  -2   1        2.86        2.64      0.16 o 
   8  -2   1        4.20        6.91      0.34 o 
   9  -2   1        0.63        1.70      0.60 o 
  -9  -1   1        0.22        0.58      0.48 o 
  -8  -1   1        2.58        3.89      0.27 o 
  -7  -1   1        1.28        0.82      0.37 o 
  -6  -1   1      108.06      268.72      5.78 o 
  -5  -1   1        1.17        0.31      0.05 o 
  -4  -1   1       72.32       86.42      2.23 o 
  -3  -1   1      112.09      130.09      1.59 o 
  -2  -1   1     1274.28     4317.17     35.37 o 
  -1  -1   1       29.98       19.75      1.44 o 
   1  -1   1     2526.86     9933.05     94.03 o 
   2  -1   1      699.10     1644.89     22.63 o 
   3  -1   1       53.78       49.60      0.78 o 
   4  -1   1        9.03        7.89      0.46 o 
   5  -1   1       45.72       40.10      0.62 o 
   6  -1   1        1.06        0.40      0.10 o 
   7  -1   1       10.16       11.49      0.32 o 
   8  -1   1        1.40        1.80      0.17 o 
   9  -1   1        0.06        0.14      0.27 o 
  -9   0   1        0.42        0.73      0.56 o 
  -8   0   1        1.63        2.20      1.28 o 
  -7   0   1        6.87        9.77      0.24 o 
  -6   0   1        5.81        4.85      0.20 o 
  -5   0   1        6.90        4.78      0.15 o 
  -4   0   1       77.20       83.60      1.19 o 
  -3   0   1      173.55      166.43      2.02 o 
  -2   0   1     1444.84     5023.59     48.81 o 
   2   0   1     1018.79     3283.65     26.03 o 
   3   0   1       42.69       14.61      0.45 o 
   4   0   1        0.12        0.03      0.05 o 
   5   0   1        0.00        0.05      0.06 o 
   6   0   1       19.67       21.18      0.56 o 
   7   0   1        6.44        8.36      0.23 o 
   8   0   1        0.00        0.06      0.08 o 
   9   0   1        0.84        1.06      0.78 o 
  -9   1   1        0.01       -0.04      0.16 o 
  -8   1   1        1.28        2.50      0.26 o 
  -7   1   1       12.63       20.06      0.38 o 
  -6   1   1        0.05        0.13      0.05 o 
  -5   1   1       62.21       67.47      1.81 o 
  -4   1   1        3.06        1.38      0.09 o 
  -3   1   1        3.78        1.98      0.19 o 
  -2   1   1        3.86        2.27      0.19 o 
  -1   1   1     8715.87    48595.93    790.93 o 
   1   1   1     1067.13     3013.92     53.92 o 
   2   1   1     2438.67     9728.98     82.06 o 
   3   1   1      365.40      619.75      5.11 o 
   4   1   1        5.75        2.69      0.11 o 
   5   1   1        1.46        1.02      0.11 o 
   6   1   1        9.90        9.25      0.27 o 
   7   1   1        6.87        6.75      0.24 o 
   8   1   1        0.90        0.73      0.10 o 
   9   1   1        0.33        0.55      0.60 o 
  -8   2   1        0.54        0.39      0.28 o 
  -7   2   1        0.55        0.42      0.10 o 
  -6   2   1        0.40        0.24      0.09 o 
  -5   2   1        0.45        0.22      0.06 o 
  -4   2   1       20.17        7.56      0.49 o 
  -3   2   1       31.02       34.64      0.95 o 
  -2   2   1      730.29     1758.12     19.40 o 
  -1   2   1      527.63     1303.25     13.55 o 
   0   2   1      126.38      117.83      1.67 o 
   1   2   1    16452.52    95795.13   1065.48 o 
   2   2   1     3438.31    15723.22    136.75 o 
   3   2   1       59.62       50.17      0.92 o 
   4   2   1      189.71      324.64      4.46 o 
   5   2   1        0.48        0.27      0.05 o 
   6   2   1        9.06        5.64      0.36 o 
   7   2   1       29.82       61.48      1.73 o 
   8   2   1        1.31        1.24      0.25 o 
   9   2   1        0.02        0.13      0.14 o 
  -8   3   1        0.56        0.50      0.48 o 
  -7   3   1        3.47        5.14      0.23 o 
  -6   3   1       24.99       28.67      0.76 o 
  -5   3   1        0.07        0.06      0.11 o 
  -4   3   1        0.38        0.20      0.12 o 
  -3   3   1      367.23      802.68     13.40 o 
  -2   3   1       56.25       50.87      0.95 o 
  -1   3   1      396.65      576.59      7.35 o 
   0   3   1      162.70      219.91      8.53 o 
   1   3   1     1243.38     3736.84     39.81 o 
   2   3   1       35.06       24.62      0.69 o 
   3   3   1      761.22     2037.38     18.54 o 
   4   3   1      104.70      129.65      1.56 o 
   5   3   1        8.93        5.28      0.20 o 
   6   3   1       62.54      115.57      1.60 o 
   7   3   1       36.14       73.95      4.88 o 
   8   3   1        0.02       -0.01      0.12 o 
   9   3   1        0.39        0.89      0.40 o 
  -8   4   1        0.14        0.13      0.23 o 
  -7   4   1        0.14        0.08      0.09 o 
  -6   4   1        0.07        0.11      0.16 o 
  -5   4   1       20.71       18.15      1.25 o 
  -4   4   1      139.64      247.92      3.67 o 
  -3   4   1      135.43      235.52      3.32 o 
  -2   4   1      276.97      547.28      7.15 o 
  -1   4   1       94.27       82.45      1.45 o 
   0   4   1      720.47     2028.16     31.46 o 
   1   4   1      366.09      640.23      7.54 o 
   2   4   1      369.89      671.39      8.31 o 
   3   4   1      198.58      353.36      4.57 o 
   4   4   1      113.87      185.13      2.16 o 
   5   4   1        0.43        0.11      0.06 o 
   6   4   1        3.61        1.12      0.21 o 
   7   4   1        4.85        6.22      0.22 o 
   8   4   1        0.04        0.05      0.08 o 
   9   4   1        0.02        0.05      0.29 o 
  -8   5   1        0.02       -0.04      0.13 o 
  -7   5   1        0.86        0.67      0.39 o 
  -6   5   1        6.93        8.38      0.56 o 
  -5   5   1       32.17       41.69      1.50 o 
  -4   5   1       10.29        7.95      0.44 o 
  -3   5   1       37.19       48.30      1.02 o 
  -2   5   1      147.06      272.22      4.79 o 
  -1   5   1      317.50      682.68      8.85 o 
   0   5   1       92.78       70.47      1.57 o 
   1   5   1        0.03       -0.04      0.06 o 
   2   5   1        3.21        0.90      0.13 o 
   3   5   1      194.23      348.17     10.34 o 
   4   5   1        4.19        2.13      0.15 o 
   5   5   1       10.28        6.68      0.33 o 
   6   5   1       14.73       19.00      0.63 o 
   7   5   1        0.23        0.14      0.09 o 
   8   5   1        0.01        0.01      0.09 o 
   9   5   1        0.08        0.01      0.24 o 
  -7   6   1        2.22        4.37      0.45 o 
  -6   6   1        4.51        5.99      0.49 o 
  -5   6   1        4.27        4.61      0.30 o 
  -4   6   1       48.02       72.32      1.75 o 
  -3   6   1        0.00       -0.01      0.12 o 
  -2   6   1        5.85        3.80      0.30 o 
  -1   6   1       26.27       26.48      0.69 o 
   0   6   1       23.30       16.00      0.76 o 
   1   6   1       38.22       41.46      1.75 o 
   2   6   1        1.11        0.35      0.13 o 
   3   6   1        5.11        5.32      0.27 o 
   4   6   1       16.66       15.68      0.52 o 
   5   6   1       15.81       16.40      0.49 o 
   6   6   1       10.99       17.15      0.54 o 
   7   6   1        0.66        0.47      0.15 o 
   8   6   1        0.10        0.06      0.11 o 
   9   6   1        0.03       -0.01      0.26 o 
  -7   7   1        0.02        0.00      0.15 o 
  -6   7   1        0.00        0.02      0.16 o 
  -5   7   1        1.64        1.52      0.35 o 
  -4   7   1        0.67        0.65      0.16 o 
  -3   7   1        2.08        3.32      0.23 o 
  -2   7   1       37.42       45.21      1.10 o 
  -1   7   1        8.66        6.59      0.34 o 
   0   7   1        7.15        3.71      0.34 o 
   1   7   1        5.72        4.73      0.33 o 
   2   7   1        0.26        0.17      0.16 o 
   3   7   1        6.85        5.30      0.37 o 
   4   7   1       15.83       18.19      0.61 o 
   5   7   1        0.46        0.46      0.12 o 
   6   7   1        0.69        0.72      0.14 o 
   7   7   1        0.58        0.76      0.16 o 
   8   7   1        0.27        0.23      0.20 o 
  -6   8   1        0.01       -0.01      0.17 o 
  -5   8   1        0.00        0.01      0.12 o 
  -4   8   1        0.00        0.43      0.18 o 
  -3   8   1        1.17        1.16      0.19 o 
  -2   8   1        0.00       -0.02      0.09 o 
  -1   8   1        1.90        2.83      0.40 o 
   0   8   1       38.33       46.96      1.32 o 
   1   8   1        0.70        0.07      0.11 o 
   2   8   1        5.17        2.95      0.44 o 
   3   8   1        5.50        4.21      0.32 o 
   4   8   1       14.65       21.85      0.69 o 
   5   8   1        2.02        1.85      0.17 o 
   6   8   1        0.77        0.93      0.30 o 
   7   8   1        0.42        1.21      0.18 o 
   8   8   1        0.00       -0.01      0.09 o 
  -5   9   1        0.54        0.09      0.20 o 
  -4   9   1        0.19        0.21      0.19 o 
  -3   9   1        3.58        4.49      0.39 o 
  -2   9   1        2.08        2.65      0.31 o 
  -1   9   1       16.52       25.04      1.12 o 
   0   9   1        0.01        0.00      0.08 o 
   1   9   1        2.95        2.79      0.26 o 
   2   9   1        8.73       10.56      0.47 o 
   3   9   1       15.29       23.10      1.07 o 
   4   9   1        0.00       -0.04      0.13 o 
   5   9   1        1.93        3.38      0.21 o 
   6   9   1        0.08        0.06      0.10 o 
   7   9   1        0.02        0.13      0.13 o 
  -4  10   1        1.00        2.19      0.27 o 
  -3  10   1        0.70        0.50      0.65 o 
  -2  10   1        0.32        0.13      0.15 o 
  -1  10   1        0.13       -0.03      0.12 o 
   0  10   1        6.36        7.53      0.43 o 
   1  10   1        1.19        1.63      1.03 o 
   2  10   1        0.67        0.20      0.31 o 
   3  10   1        0.01        0.00      0.10 o 
   4  10   1        0.71        0.01      0.15 o 
   5  10   1        0.02        0.00      0.13 o 
   6  10   1        0.05        0.05      0.13 o 
   7  10   1        0.10        0.37      0.20 o 
  -3  11   1        0.02        0.05      0.15 o 
  -2  11   1        0.28        0.16      0.22 o 
  -1  11   1        1.27        1.51      1.09 o 
   0  11   1        0.84        0.02      0.14 o 
   1  11   1        0.19        0.01      0.13 o 
   2  11   1        0.81        1.44      1.06 o 
   3  11   1        0.28        0.22      0.25 o 
   4  11   1        0.00        0.00      0.11 o 
   5  11   1        0.27        0.04      0.16 o 
   6  11   1        0.00       -0.02      0.15 o 
  -2  12   1        0.08        0.00      0.16 o 
  -1  12   1        0.10       -0.01      0.22 o 
   0  12   1        0.00       -0.02      0.14 o 
   1  12   1        0.24       -0.01      0.13 o 
   2  12   1        0.44        0.00      0.12 o 
   3  12   1        0.10       -0.01      0.16 o 
   4  12   1        0.09        0.00      0.12 o 
  -4 -12   2        0.24        0.79      0.39 o 
  -3 -12   2        0.08        0.25      0.19 o 
  -2 -12   2        0.14        0.38      0.19 o 
  -1 -12   2        0.47        0.04      0.19 o 
   0 -12   2        0.33        0.01      0.12 o 
   1 -12   2        0.00       -0.01      0.11 o 
   2 -12   2        0.00        0.03      0.16 o 
  -5 -11   2        0.11        0.26      0.23 o 
  -4 -11   2        0.00       -0.02      0.17 o 
  -3 -11   2        0.00       -0.05      0.17 o 
  -2 -11   2        1.86        3.64      0.36 o 
  -1 -11   2        2.71        4.81      0.34 o 
   0 -11   2        0.04       -0.01      0.10 o 
   1 -11   2        1.27        2.42      0.25 o 
   2 -11   2        0.00        0.02      0.12 o 
   3 -11   2        0.04        0.01      0.12 o 
  -6 -10   2        0.16        0.42      0.15 o 
  -5 -10   2        0.00       -0.02      0.12 o 
  -4 -10   2        0.16        0.11      0.18 o 
  -3 -10   2        3.13        5.15      0.49 o 
  -2 -10   2        2.00        2.22      0.25 o 
  -1 -10   2        0.22        0.08      0.12 o 
   0 -10   2        6.90        8.88      0.65 o 
   1 -10   2        0.54        0.49      0.45 o 
   2 -10   2        0.02        0.01      0.09 o 
   3 -10   2        0.39       -0.01      0.11 o 
   4 -10   2        0.25        0.05      0.16 o 
   5 -10   2        0.08       -0.02      0.12 o 
  -7  -9   2        0.14        0.46      0.17 o 
  -6  -9   2        0.01        0.05      0.10 o 
  -5  -9   2        0.94        0.79      0.57 o 
  -4  -9   2        5.91        8.92      0.45 o 
  -3  -9   2        0.92        1.61      0.25 o 
  -2  -9   2        0.32        0.37      0.14 o 
  -1  -9   2        7.82        9.16      0.61 o 
   0  -9   2        0.07        0.18      0.12 o 
   1  -9   2        3.01        1.91      0.22 o 
   2  -9   2        0.26        0.16      0.12 o 
   3  -9   2        0.55        0.56      0.24 o 
   4  -9   2        0.42        0.25      0.30 o 
   5  -9   2        0.02       -0.03      0.11 o 
  -7  -8   2        0.02        0.13      0.13 o 
  -6  -8   2        0.30        0.49      0.13 o 
  -5  -8   2        0.62        0.80      0.27 o 
  -4  -8   2        2.01        1.80      0.23 o 
  -3  -8   2        0.44        0.31      0.14 o 
  -2  -8   2        0.98        0.43      0.14 o 
  -1  -8   2        0.22        0.09      0.15 o 
   0  -8   2        4.52        4.37      0.30 o 
   1  -8   2       11.58        9.39      0.40 o 
   2  -8   2        3.31        2.34      0.26 o 
   3  -8   2        2.56        1.08      0.23 o 
   4  -8   2        9.05       11.20      0.51 o 
   5  -8   2        0.12        0.23      0.15 o 
   6  -8   2        0.02       -0.04      0.11 o 
  -8  -7   2        0.06        0.10      0.17 o 
  -7  -7   2        1.70        4.10      0.24 o 
  -6  -7   2        0.27        0.41      0.12 o 
  -5  -7   2        1.96        1.04      0.21 o 
  -4  -7   2        8.72       12.35      0.55 o 
  -3  -7   2        0.83        0.37      0.13 o 
  -2  -7   2        6.06        4.31      0.27 o 
  -1  -7   2        1.31        0.78      0.16 o 
   0  -7   2        0.05        0.07      0.08 o 
   1  -7   2        0.02       -0.02      0.06 o 
   2  -7   2        6.83        5.85      0.28 o 
   3  -7   2      123.15      288.08      4.66 o 
   4  -7   2        0.23        0.18      0.11 o 
   5  -7   2        3.71        3.25      0.24 o 
   6  -7   2        1.40        2.64      0.29 o 
   7  -7   2        0.10        0.02      0.24 o 
  -8  -6   2        0.01       -0.03      0.14 o 
  -7  -6   2        2.11        3.37      0.41 o 
  -6  -6   2        0.43        0.42      0.09 o 
  -5  -6   2        3.37        2.63      0.16 o 
  -4  -6   2       36.17       41.06      1.21 o 
  -3  -6   2       18.72       11.98      0.75 o 
  -2  -6   2        0.24        0.25      0.09 o 
  -1  -6   2       36.53       34.43      0.80 o 
   0  -6   2       39.63       31.97      0.88 o 
   1  -6   2       79.01       98.56      2.02 o 
   2  -6   2       38.34       48.15      0.94 o 
   3  -6   2       19.54       20.69      0.73 o 
   4  -6   2      107.31      229.14      3.47 o 
   5  -6   2        2.68        2.86      0.26 o 
   6  -6   2        0.11        0.07      0.21 o 
   7  -6   2        0.10        0.41      0.19 o 
  -8  -5   2        0.00        0.14      0.23 o 
  -7  -5   2        0.77        0.36      0.11 o 
  -6  -5   2        0.58        0.52      0.08 o 
  -5  -5   2        8.97        8.09      0.33 o 
  -4  -5   2       14.70       14.11      0.53 o 
  -3  -5   2      263.09      600.12      7.89 o 
  -2  -5   2       29.96       16.06      0.80 o 
  -1  -5   2       26.09       23.46      0.66 o 
   0  -5   2        0.56        0.46      0.08 o 
   1  -5   2       10.06        5.78      0.43 o 
   2  -5   2        0.43        0.33      0.09 o 
   3  -5   2      311.74      698.72     14.14 o 
   4  -5   2       26.52       30.28      0.68 o 
   5  -5   2        3.12        3.18      0.19 o 
   6  -5   2        1.66        0.69      0.20 o 
   7  -5   2        0.06        0.06      0.12 o 
   8  -5   2        0.01       -0.03      0.10 o 
  -9  -4   2        0.00       -0.16      0.24 o 
  -8  -4   2        0.48        0.03      0.19 o 
  -7  -4   2        0.23        0.15      0.20 o 
  -6  -4   2       16.98       18.61      0.57 o 
  -5  -4   2       44.67       73.58      1.05 o 
  -4  -4   2       41.86       36.73      0.70 o 
  -3  -4   2       29.17       24.71      1.00 o 
  -2  -4   2        7.10        3.72      0.26 o 
  -1  -4   2       96.19      102.92      1.60 o 
   0  -4   2       68.36       71.35      1.15 o 
   1  -4   2      165.42      187.71      2.45 o 
   2  -4   2       10.41       10.75      0.26 o 
   3  -4   2        5.45        3.69      0.19 o 
   4  -4   2        8.70        2.88      0.21 o 
   5  -4   2       55.70       62.81      1.65 o 
   6  -4   2       16.07       16.92      1.01 o 
   7  -4   2        0.74        0.35      0.22 o 
   8  -4   2        1.22        1.92      0.19 o 
  -9  -3   2        0.11        0.21      0.25 o 
  -8  -3   2        2.13        5.57      0.46 o 
  -7  -3   2        1.72        1.88      0.31 o 
  -6  -3   2       18.32       19.54      1.35 o 
  -5  -3   2       52.68       69.34      1.02 o 
  -4  -3   2        0.08        0.01      0.05 o 
  -3  -3   2      994.97     3853.18     43.92 o 
  -2  -3   2      428.22      938.28     18.65 o 
  -1  -3   2        6.33        3.11      0.21 o 
   0  -3   2      929.32     2335.74     24.09 o 
   1  -3   2        7.28        1.45      0.13 o 
   2  -3   2        8.33        3.79      0.18 o 
   3  -3   2      217.67      364.84      4.23 o 
   4  -3   2        3.33        2.73      0.18 o 
   5  -3   2        8.46        4.71      0.28 o 
   6  -3   2        0.52        0.45      0.10 o 
   7  -3   2       20.81       29.35      0.67 o 
   8  -3   2        0.45        0.36      0.10 o 
   9  -3   2        0.16        0.34      0.17 o 
  -9  -2   2        0.00       -0.03      0.16 o 
  -8  -2   2        0.00        0.03      0.16 o 
  -7  -2   2        0.00        0.09      0.26 o 
  -6  -2   2       25.65       35.89      1.29 o 
  -5  -2   2       20.99       28.79      0.99 o 
  -4  -2   2      171.39      276.69      2.76 o 
  -3  -2   2     1441.22     5518.37     87.35 o 
  -2  -2   2        0.55        0.65      0.08 o 
  -1  -2   2      333.57      437.72      5.07 o 
   0  -2   2     5030.50    23396.23    388.51 o 
   1  -2   2      305.73      460.82      4.60 o 
   2  -2   2       94.62       59.29      0.85 o 
   3  -2   2        2.30        1.46      0.08 o 
   4  -2   2        0.20        0.15      0.05 o 
   5  -2   2        6.48        4.51      0.23 o 
   6  -2   2       67.39      100.28      1.48 o 
   7  -2   2        0.40        0.35      0.09 o 
   8  -2   2        0.50        0.63      0.12 o 
   9  -2   2        0.66        1.62      0.14 o 
  -9  -1   2        0.03        0.15      0.18 o 
  -8  -1   2        0.31        0.26      0.20 o 
  -7  -1   2        0.74        0.57      0.16 o 
  -6  -1   2        0.16        0.12      0.16 o 
  -5  -1   2       22.33       16.49      0.79 o 
  -4  -1   2      155.23      274.22      5.29 o 
  -3  -1   2      172.10      275.50      5.09 o 
  -2  -1   2       41.45       30.78      0.71 o 
  -1  -1   2     7711.05    44415.11    478.92 o 
   0  -1   2     2408.96     9619.51     91.67 o 
   1  -1   2      257.90      335.45      2.90 o 
   2  -1   2      604.62     1099.72     14.47 o 
   3  -1   2     1379.33     5169.19     54.47 o 
   4  -1   2      186.83      349.93      3.32 o 
   5  -1   2        0.08        0.01      0.03 o 
   6  -1   2        0.25        0.16      0.06 o 
   7  -1   2       28.87       46.05      0.81 o 
   8  -1   2        0.85        1.93      0.12 o 
   9  -1   2        0.75        1.35      0.13 o 
  -9   0   2        0.08        0.20      0.24 o 
  -8   0   2        0.56        0.13      0.15 o 
  -7   0   2       12.66       17.17      0.59 o 
  -6   0   2       80.60      171.19      1.94 o 
  -5   0   2       12.10        8.53      0.23 o 
  -4   0   2        4.51        3.13      0.10 o 
  -3   0   2       15.16        9.68      0.17 o 
  -2   0   2      768.99     1683.54     67.87 o 
  -1   0   2       83.11       65.53      0.82 o 
   0   0   2     3909.52    17434.84    169.28 o 
   1   0   2      289.76      407.17      4.36 o 
   2   0   2        6.20        6.16      0.20 o 
   3   0   2       26.76       16.19      0.29 o 
   4   0   2        0.20        0.22      0.06 o 
   5   0   2        0.25        0.02      0.07 o 
   6   0   2        4.19        2.95      0.13 o 
   7   0   2        2.37        2.29      0.16 o 
   8   0   2        0.00        0.03      0.07 o 
   9   0   2        0.13        0.20      0.10 o 
  -9   1   2        0.41        0.84      0.60 o 
  -8   1   2        1.48        3.33      0.27 o 
  -7   1   2        4.69        4.93      0.36 o 
  -6   1   2       10.19        7.76      0.29 o 
  -5   1   2       73.72      107.11      1.41 o 
  -4   1   2      291.22      628.60      9.09 o 
  -3   1   2      249.30      453.31      7.82 o 
  -2   1   2      298.26      335.10      7.04 o 
  -1   1   2       23.84       12.31      0.65 o 
   0   1   2     3120.27    13964.26    113.69 o 
   1   1   2      116.41      136.58      1.49 o 
   2   1   2     1418.54     4125.19     45.10 o 
   3   1   2       35.10       21.71      0.34 o 
   4   1   2        8.23        3.66      0.13 o 
   5   1   2        1.19        0.82      0.09 o 
   6   1   2        7.49        6.80      0.34 o 
   7   1   2        1.34        1.12      0.15 o 
   8   1   2        1.76        3.10      0.14 o 
   9   1   2        1.38        3.03      0.16 o 
  -8   2   2        1.85        3.60      0.29 o 
  -7   2   2        0.27        0.38      0.10 o 
  -6   2   2        6.89        8.79      0.26 o 
  -5   2   2       58.34       94.13      2.33 o 
  -4   2   2       24.49       19.49      0.78 o 
  -3   2   2        2.23        1.30      0.27 o 
  -2   2   2        0.80        0.48      0.08 o 
  -1   2   2       28.90       11.84      0.52 o 
   0   2   2     3319.45    14099.44    147.20 o 
   1   2   2     1430.94     4725.27     47.17 o 
   2   2   2      971.65     2767.38     23.28 o 
   3   2   2       99.43      117.44      1.17 o 
   4   2   2      182.46      264.65      3.48 o 
   5   2   2        0.19        0.25      0.06 o 
   6   2   2        2.05        1.32      0.11 o 
   7   2   2        6.09        6.89      0.26 o 
   8   2   2        0.01        0.02      0.19 o 
   9   2   2        0.03        0.05      0.10 o 
  -8   3   2        0.08        0.30      0.29 o 
  -7   3   2        1.36        1.15      0.30 o 
  -6   3   2        2.02        1.82      0.18 o 
  -5   3   2        6.67        5.95      0.43 o 
  -4   3   2       11.29        2.76      0.38 o 
  -3   3   2        1.02        0.88      0.17 o 
  -2   3   2      143.96      221.89      6.66 o 
  -1   3   2      368.32      721.20      8.75 o 
   0   3   2       52.54       23.41      0.79 o 
   1   3   2      134.21      165.81      2.51 o 
   2   3   2       41.20       29.83      0.53 o 
   3   3   2      955.43     3020.43     27.37 o 
   4   3   2        2.39        0.57      0.12 o 
   5   3   2        0.08        0.03      0.05 o 
   6   3   2       13.26       12.92      0.35 o 
   7   3   2        0.09        0.09      0.08 o 
   8   3   2        0.01       -0.14      0.16 o 
   9   3   2        0.14        0.45      0.21 o 
  -8   4   2        0.07        0.02      0.20 o 
  -7   4   2        0.30        0.12      0.13 o 
  -6   4   2        0.12        0.12      0.17 o 
  -5   4   2        0.06        0.02      0.12 o 
  -4   4   2       49.41       42.98      1.24 o 
  -3   4   2       83.78       92.68      1.88 o 
  -2   4   2       49.97       29.06      0.95 o 
  -1   4   2      149.10      187.24      4.52 o 
   0   4   2      603.21     1472.30     35.72 o 
   1   4   2        2.31        1.74      0.13 o 
   2   4   2      442.63      851.60      9.91 o 
   3   4   2        0.17        0.14      0.05 o 
   4   4   2        2.48        1.32      0.10 o 
   5   4   2       31.03       32.16      0.81 o 
   6   4   2        7.40        6.76      0.26 o 
   7   4   2        0.00        0.02      0.07 o 
   8   4   2        2.67        4.31      0.28 o 
   9   4   2        0.01        0.02      0.14 o 
  -7   5   2        0.88        1.31      0.73 o 
  -6   5   2        0.50        1.33      0.42 o 
  -5   5   2       66.89      150.11      4.78 o 
  -4   5   2       21.01       23.85      0.83 o 
  -3   5   2       54.35       52.39      1.20 o 
  -2   5   2       45.30       42.30      0.99 o 
  -1   5   2      168.63      317.00      5.00 o 
   0   5   2       56.56       45.85      1.66 o 
   1   5   2       27.50       23.43      0.70 o 
   2   5   2        2.44        1.45      0.14 o 
   3   5   2        6.00        4.14      0.26 o 
   4   5   2       20.25       13.97      0.41 o 
   5   5   2        0.26        0.27      0.08 o 
   6   5   2        6.63        5.32      0.33 o 
   7   5   2        4.87        7.62      0.28 o 
   8   5   2        0.07        0.02      0.07 o 
   9   5   2        0.24        0.25      0.21 o 
  -7   6   2        0.77       -0.04      0.35 o 
  -6   6   2        0.08       -0.01      0.25 o 
  -5   6   2        3.15        2.63      0.26 o 
  -4   6   2       13.47       11.21      0.51 o 
  -3   6   2        3.15        2.18      0.22 o 
  -2   6   2       11.98       10.01      0.41 o 
  -1   6   2       38.12       33.48      1.00 o 
   0   6   2        4.48        3.15      0.21 o 
   1   6   2       56.69       74.37      1.39 o 
   2   6   2       11.21        8.51      0.47 o 
   3   6   2       26.98       24.99      0.67 o 
   4   6   2        0.70        0.29      0.10 o 
   5   6   2       24.98       35.04      0.73 o 
   6   6   2        7.62        9.70      0.31 o 
   7   6   2        0.03        0.00      0.07 o 
   8   6   2        1.23        2.90      0.21 o 
   9   6   2        0.11        0.12      0.13 o 
  -6   7   2        0.84        0.07      0.23 o 
  -5   7   2        5.54        6.47      0.39 o 
  -4   7   2        0.57        0.20      0.17 o 
  -3   7   2        0.29        0.08      0.11 o 
  -2   7   2       14.52       15.21      0.56 o 
  -1   7   2       14.85       12.64      0.50 o 
   0   7   2        4.39        2.26      0.25 o 
   1   7   2       33.22       39.58      0.95 o 
   2   7   2        0.32        0.13      0.12 o 
   3   7   2       43.39       52.33      1.18 o 
   4   7   2        0.20        0.14      0.12 o 
   5   7   2        8.88       10.77      0.42 o 
   6   7   2        1.59        1.03      0.14 o 
   7   7   2        0.33        0.21      0.12 o 
   8   7   2        0.71        1.30      0.56 o 
  -6   8   2        0.20        0.02      0.20 o 
  -5   8   2        0.23        0.03      0.16 o 
  -4   8   2        1.20        1.70      0.27 o 
  -3   8   2        4.87        4.21      0.38 o 
  -2   8   2        8.95        5.86      0.40 o 
  -1   8   2        5.30        4.23      0.31 o 
   0   8   2       38.76       53.78      3.39 o 
   1   8   2        0.01        0.06      0.10 o 
   2   8   2       41.13       67.52      1.47 o 
   3   8   2        0.16        0.18      0.15 o 
   4   8   2        3.79        2.00      0.29 o 
   5   8   2        2.69        2.55      0.25 o 
   6   8   2        0.42        0.31      0.11 o 
   7   8   2        0.42        0.61      0.24 o 
   8   8   2        0.04       -0.01      0.10 o 
  -5   9   2        0.80        2.28      0.28 o 
  -4   9   2        0.01       -0.04      0.15 o 
  -3   9   2        0.04        0.03      0.12 o 
  -2   9   2        0.96        2.18      0.23 o 
  -1   9   2       16.25       21.72      0.75 o 
   0   9   2        0.00        0.02      0.10 o 
   1   9   2        8.74        8.72      0.52 o 
   2   9   2        1.64        1.63      0.22 o 
   3   9   2        8.45       12.71      0.74 o 
   4   9   2        1.43        1.48      0.25 o 
   5   9   2        1.99        3.33      0.24 o 
   6   9   2        0.00        0.04      0.13 o 
   7   9   2        0.01        0.07      0.11 o 
  -4  10   2        0.45        0.72      0.65 o 
  -3  10   2        0.06        0.30      0.31 o 
  -2  10   2        1.50        2.95      0.28 o 
  -1  10   2        2.27        2.51      0.31 o 
   0  10   2        0.28        0.01      0.11 o 
   1  10   2        1.78        2.59      0.31 o 
   2  10   2        0.11        0.08      0.13 o 
   3  10   2        0.19        0.22      0.20 o 
   4  10   2        0.93        1.22      0.87 o 
   5  10   2        0.01        0.15      0.12 o 
   6  10   2        0.26        0.34      0.24 o 
   7  10   2        0.16        0.33      0.29 o 
  -3  11   2        0.00       -0.05      0.16 o 
  -2  11   2        0.67        0.45      0.59 o 
  -1  11   2        0.94        1.85      1.20 o 
   0  11   2        0.13        0.00      0.11 o 
   1  11   2        0.03       -0.01      0.12 o 
   2  11   2        0.53        0.40      0.45 o 
   3  11   2        0.16        0.14      0.16 o 
   4  11   2        0.04       -0.04      0.14 o 
   5  11   2        0.03        0.13      0.16 o 
   6  11   2        0.10        0.25      0.22 o 
  -1  12   2        0.02       -0.01      0.14 o 
   0  12   2        0.14       -0.03      0.15 o 
   1  12   2        0.58        0.05      0.21 o 
   2  12   2        0.05        0.01      0.12 o 
   3  12   2        0.06        0.11      0.17 o 
   4  12   2        0.04        0.00      0.16 o 
  -3 -12   3        0.05        0.10      0.17 o 
  -2 -12   3        0.03        0.31      0.18 o 
  -1 -12   3        0.09        0.19      0.17 o 
   0 -12   3        0.75        0.02      0.15 o 
   1 -12   3        0.01       -0.04      0.14 o 
   2 -12   3        0.01        0.04      0.14 o 
  -5 -11   3        0.01       -0.02      0.17 o 
  -4 -11   3        0.08        0.20      0.18 o 
  -3 -11   3        0.01        0.05      0.14 o 
  -2 -11   3        0.91        1.93      0.25 o 
  -1 -11   3        3.99        7.02      0.40 o 
   0 -11   3        0.51        0.00      0.13 o 
   1 -11   3        0.73        0.99      0.71 o 
   2 -11   3        0.00       -0.02      0.14 o 
   3 -11   3        0.16        0.00      0.12 o 
  -6 -10   3        0.04        0.17      0.13 o 
  -5 -10   3        0.01        0.05      0.23 o 
  -4 -10   3        0.62        0.82      0.21 o 
  -3 -10   3        4.46        8.03      0.43 o 
  -2 -10   3        1.49        2.42      0.29 o 
  -1 -10   3        0.66        0.36      0.28 o 
   0 -10   3        6.71       11.41      0.46 o 
   1 -10   3        0.73        1.10      0.18 o 
   2 -10   3        0.09       -0.01      0.11 o 
   3 -10   3        1.21        2.79      0.23 o 
   4 -10   3        0.06        0.01      0.13 o 
   5 -10   3        0.09       -0.02      0.11 o 
  -7  -9   3        0.19        0.53      0.18 o 
  -6  -9   3        0.03        0.03      0.09 o 
  -5  -9   3        0.08        0.15      0.16 o 
  -4  -9   3        4.60        6.56      0.86 o 
  -3  -9   3        0.29        0.55      0.17 o 
  -2  -9   3        1.84        1.80      0.25 o 
  -1  -9   3        7.96        9.11      0.49 o 
   0  -9   3        2.19        1.74      0.24 o 
   1  -9   3        2.39        1.54      0.20 o 
   2  -9   3        4.80        4.56      0.35 o 
   3  -9   3        0.25        0.29      0.15 o 
   4  -9   3        0.02        0.04      0.12 o 
   5  -9   3        0.06        0.01      0.10 o 
  -7  -8   3        0.06        0.10      0.14 o 
  -6  -8   3        0.00        0.01      0.07 o 
  -5  -8   3        1.85        2.51      0.31 o 
  -4  -8   3        0.17        0.14      0.13 o 
  -3  -8   3        6.79       10.06      0.52 o 
  -2  -8   3        2.78        2.20      0.25 o 
  -1  -8   3        0.15        0.03      0.10 o 
   0  -8   3        5.34        3.00      0.41 o 
   1  -8   3       14.77       13.00      0.65 o 
   2  -8   3        1.77        0.84      0.15 o 
   3  -8   3        6.29        5.50      0.31 o 
   4  -8   3        8.99       11.16      0.89 o 
   5  -8   3        0.34        0.54      0.14 o 
   6  -8   3        0.01        0.01      0.11 o 
  -8  -7   3        0.00        0.06      0.17 o 
  -7  -7   3        0.14        0.34      0.09 o 
  -6  -7   3        1.26        1.97      0.18 o 
  -5  -7   3        0.20        0.09      0.15 o 
  -4  -7   3        0.11        0.37      0.13 o 
  -3  -7   3       13.58       12.17      0.50 o 
  -2  -7   3        5.95        5.51      0.29 o 
  -1  -7   3        0.04        0.12      0.10 o 
   0  -7   3        7.41        4.38      0.25 o 
   1  -7   3        0.07        0.05      0.07 o 
   2  -7   3       12.56        9.72      0.44 o 
   3  -7   3       91.57      186.29      2.93 o 
   4  -7   3        0.30        0.16      0.12 o 
   5  -7   3        3.01        3.44      0.25 o 
   6  -7   3        0.55        0.70      0.31 o 
   7  -7   3        0.39        0.01      0.13 o 
  -8  -6   3        0.19        0.51      0.31 o 
  -7  -6   3        1.52        2.42      0.19 o 
  -6  -6   3        0.01        0.03      0.06 o 
  -5  -6   3        4.08        4.54      0.19 o 
  -4  -6   3       22.11       26.08      0.79 o 
  -3  -6   3       27.24       26.25      0.88 o 
  -2  -6   3       25.31       22.42      0.64 o 
  -1  -6   3        1.26        0.68      0.11 o 
   0  -6   3        0.12        0.04      0.06 o 
   1  -6   3       20.09       17.54      0.55 o 
   2  -6   3      261.92      575.98      7.68 o 
   3  -6   3       24.82       29.59      0.67 o 
   4  -6   3        1.58        1.58      0.15 o 
   5  -6   3       10.98       12.22      0.39 o 
   6  -6   3        0.55        0.49      0.17 o 
   7  -6   3        0.00       -0.07      0.14 o 
  -8  -5   3        1.09        2.50      0.41 o 
  -7  -5   3        0.39        0.14      0.07 o 
  -6  -5   3        3.07        3.13      0.18 o 
  -5  -5   3       20.78       24.06      0.48 o 
  -4  -5   3       30.96       29.36      1.00 o 
  -3  -5   3       17.56       12.01      0.47 o 
  -2  -5   3        0.68        0.50      0.12 o 
  -1  -5   3        0.19        0.04      0.09 o 
   0  -5   3      318.33      641.25      7.66 o 
   1  -5   3       72.72       92.05      1.81 o 
   2  -5   3       54.35       39.85      1.03 o 
   3  -5   3       52.10       78.76      1.35 o 
   4  -5   3       15.58       13.49      0.45 o 
   5  -5   3        9.07        8.03      0.39 o 
   6  -5   3        0.03       -0.01      0.08 o 
   7  -5   3        0.18        0.41      0.12 o 
   8  -5   3        0.00        0.00      0.08 o 
  -8  -4   3        0.17        0.09      0.22 o 
  -7  -4   3        0.00       -0.01      0.24 o 
  -6  -4   3        2.92        2.41      0.21 o 
  -5  -4   3        7.84        5.25      0.17 o 
  -4  -4   3       55.73       80.67      1.56 o 
  -3  -4   3       52.85       39.26      1.15 o 
  -2  -4   3        0.06        0.05      0.06 o 
  -1  -4   3       73.61       66.49      1.32 o 
   0  -4   3      254.36      444.74      5.21 o 
   1  -4   3        5.06        4.57      0.18 o 
   2  -4   3       78.16       60.25      1.19 o 
   3  -4   3        8.14        5.45      0.33 o 
   4  -4   3        6.48        3.84      0.20 o 
   5  -4   3        0.68        0.63      0.13 o 
   6  -4   3        0.02        0.03      0.12 o 
   7  -4   3        0.02       -0.05      0.07 o 
   8  -4   3        0.32        0.52      0.43 o 
  -8  -3   3        0.13       -0.05      0.20 o 
  -7  -3   3        4.58        4.07      0.70 o 
  -6  -3   3        4.14        3.79      0.40 o 
  -5  -3   3        0.08        0.03      0.03 o 
  -4  -3   3        7.75        7.22      0.18 o 
  -3  -3   3        9.13        4.67      0.28 o 
  -2  -3   3      584.93     1476.30     16.72 o 
  -1  -3   3      129.52      116.00      3.65 o 
   0  -3   3      973.62     2854.04     36.25 o 
   1  -3   3      214.91      309.70      4.74 o 
   2  -3   3       45.43       20.61      0.50 o 
   3  -3   3      116.77      155.54      2.00 o 
   4  -3   3       93.88      120.47      2.68 o 
   5  -3   3       40.36       55.47      1.08 o 
   6  -3   3        0.09        0.05      0.06 o 
   7  -3   3       12.17       14.55      0.36 o 
   8  -3   3        0.22        0.06      0.07 o 
   9  -3   3        0.28        0.59      0.43 o 
  -9  -2   3        0.21        0.21      0.39 o 
  -8  -2   3        0.00       -0.01      0.15 o 
  -7  -2   3        0.79        0.64      0.24 o 
  -6  -2   3        5.44        6.10      0.46 o 
  -5  -2   3        4.11        2.73      0.49 o 
  -3  -2   3       75.72       75.24      0.94 o 
  -2  -2   3      680.65     1901.59     20.91 o 
  -1  -2   3      237.61      300.66      6.06 o 
   0  -2   3      970.73     2446.38     24.65 o 
   1  -2   3      100.61      126.83      2.72 o 
   2  -2   3     1102.63     3512.66     83.63 o 
   3  -2   3        3.21        1.60      0.10 o 
   4  -2   3       58.06       43.28      1.00 o 
   5  -2   3        0.03        0.03      0.04 o 
   6  -2   3       27.50       28.01      0.50 o 
   7  -2   3        4.28        2.71      0.16 o 
   8  -2   3        4.85        7.70      0.23 o 
   9  -2   3        2.48        6.20      0.25 o 
  -9  -1   3        0.09        0.20      0.21 o 
  -8  -1   3        0.09        0.18      0.15 o 
  -7  -1   3        0.04        0.08      0.12 o 
  -6  -1   3       12.85       15.33      0.80 o 
  -5  -1   3        0.26        0.09      0.13 o 
  -4  -1   3       51.19       36.24      1.30 o 
  -3  -1   3       85.72       76.85      2.61 o 
  -2  -1   3      105.28      100.67      8.63 o 
  -1  -1   3    10156.79    62424.96    897.28 o 
   0  -1   3      750.39     1811.01     18.00 o 
   1  -1   3        0.16        0.08      0.01 o 
   2  -1   3       10.90        4.06      0.14 o 
   3  -1   3        0.03        0.03      0.02 o 
   4  -1   3      131.41      153.91      1.58 o 
   5  -1   3        0.46        0.47      0.06 o 
   6  -1   3        0.09        0.03      0.04 o 
   7  -1   3        0.95        0.63      0.11 o 
   8  -1   3        5.11        5.37      0.52 o 
   9  -1   3        1.11        2.41      0.15 o 
  -8   0   3        0.01        0.01      0.11 o 
  -7   0   3        2.33        1.50      0.22 o 
  -6   0   3       15.60       16.79      0.72 o 
  -5   0   3       31.24       38.00      0.99 o 
  -4   0   3       51.91       51.82      1.53 o 
  -3   0   3       78.64       61.94      1.72 o 
  -2   0   3      439.59      876.28     50.55 o 
  -1   0   3     1675.75     5624.74     87.01 o 
   0   0   3      122.55      150.05      1.94 o 
   1   0   3     2266.69     7798.45    127.76 o 
   2   0   3      145.10      166.55      2.31 o 
   3   0   3      404.18      712.03     13.42 o 
   4   0   3       30.25       12.99      0.42 o 
   5   0   3       47.45       38.36      0.61 o 
   6   0   3       22.00       22.95      0.48 o 
   7   0   3       15.94       22.31      0.42 o 
   8   0   3        0.03        0.07      0.06 o 
   9   0   3        0.19        0.21      0.10 o 
  -8   1   3        0.98        0.65      0.61 o 
  -7   1   3        3.22        3.85      0.30 o 
  -6   1   3        1.63        1.36      0.14 o 
  -5   1   3       10.76        6.79      0.22 o 
  -4   1   3       64.86       78.82      1.06 o 
  -3   1   3        2.09        1.44      0.18 o 
  -2   1   3       72.76       60.20      2.09 o 
  -1   1   3      505.17      866.05      7.59 o 
   0   1   3     1622.37     6109.50     43.26 o 
   1   1   3      335.67      500.69      3.67 o 
   2   1   3      253.49      338.07      2.91 o 
   3   1   3      254.46      411.09      4.34 o 
   4   1   3      119.53      185.34      1.68 o 
   5   1   3        2.57        0.72      0.10 o 
   6   1   3        5.56        3.29      0.22 o 
   7   1   3       27.45       40.11      0.80 o 
   8   1   3        3.03        3.26      0.18 o 
   9   1   3        0.69        1.55      0.51 o 
  -8   2   3        0.04        0.08      0.14 o 
  -7   2   3        0.02        0.07      0.15 o 
  -6   2   3        1.49        1.67      0.11 o 
  -5   2   3       72.86      114.42      1.60 o 
  -4   2   3        0.22        0.12      0.12 o 
  -3   2   3       79.96       58.19      1.69 o 
  -2   2   3        0.06        0.07      0.05 o 
  -1   2   3       68.24       38.18      1.00 o 
   0   2   3      174.57      269.83      6.07 o 
   1   2   3    10243.34    58699.82    536.19 o 
   2   2   3      336.76      624.17      4.80 o 
   3   2   3       23.28       15.03      0.29 o 
   4   2   3      118.64      150.23      2.53 o 
   5   2   3        6.85        3.35      0.13 o 
   6   2   3       77.15      136.27      1.78 o 
   7   2   3        0.40        0.73      0.13 o 
   8   2   3        1.99        2.66      0.17 o 
   9   2   3        0.04        0.03      0.10 o 
  -8   3   3        0.08        0.13      0.16 o 
  -7   3   3        0.71        0.55      0.44 o 
  -6   3   3        1.45        1.09      0.14 o 
  -5   3   3       32.60       43.90      2.06 o 
  -4   3   3       30.29       33.04      1.15 o 
  -3   3   3       16.45        7.93      0.51 o 
  -2   3   3        0.03       -0.03      0.06 o 
  -1   3   3     1123.55     3470.72     38.16 o 
   0   3   3       64.07       24.57      1.22 o 
   1   3   3       14.72        7.13      0.30 o 
   2   3   3       16.42        8.50      0.25 o 
   3   3   3     1305.64     4657.36     64.28 o 
   4   3   3        7.57        3.32      0.15 o 
   5   3   3       15.82       11.16      0.38 o 
   6   3   3        4.13        3.10      0.15 o 
   7   3   3        9.69       12.25      0.87 o 
   8   3   3        0.83        0.93      0.32 o 
   9   3   3        0.29        0.75      0.21 o 
  -8   4   3        0.00       -0.02      0.12 o 
  -7   4   3        0.53        0.33      0.27 o 
  -6   4   3        2.20        1.85      0.34 o 
  -5   4   3       19.85       26.34      1.10 o 
  -4   4   3       75.26      138.44      3.37 o 
  -3   4   3        0.03       -0.06      0.08 o 
  -2   4   3      329.87      757.29      9.51 o 
  -1   4   3       17.63       17.57      0.48 o 
   0   4   3       39.88       24.11      0.94 o 
   1   4   3      465.21      928.90     11.25 o 
   2   4   3       85.31       99.98      1.77 o 
   3   4   3        5.13        2.25      0.13 o 
   4   4   3       44.78       42.34      0.76 o 
   5   4   3        5.68        2.02      0.16 o 
   6   4   3        1.99        0.80      0.12 o 
   7   4   3        0.03        0.06      0.08 o 
   8   4   3        0.09        0.15      0.10 o 
   9   4   3        0.00        0.00      0.12 o 
  -7   5   3        0.01        0.17      0.10 o 
  -6   5   3        1.40        1.83      0.33 o 
  -5   5   3        9.23        8.33      0.65 o 
  -4   5   3       10.17        7.36      0.52 o 
  -3   5   3       17.68       13.03      0.52 o 
  -2   5   3       62.40       54.82      1.43 o 
  -1   5   3      260.96      476.84      6.36 o 
   0   5   3      149.19      198.01      3.22 o 
   1   5   3       43.70       22.01      0.68 o 
   2   5   3       78.41       91.58      1.72 o 
   3   5   3        0.87        0.47      0.09 o 
   4   5   3        0.08        0.00      0.04 o 
   5   5   3        0.30        0.10      0.11 o 
   6   5   3        4.56        4.80      0.25 o 
   7   5   3        0.33        0.22      0.09 o 
   8   5   3        0.32        0.53      0.11 o 
   9   5   3        0.10        0.07      0.14 o 
  -7   6   3        0.12       -0.04      0.22 o 
  -6   6   3        0.33        0.41      0.26 o 
  -5   6   3        4.84        6.98      0.82 o 
  -4   6   3        0.01        0.31      0.14 o 
  -3   6   3       14.58        9.53      0.56 o 
  -2   6   3        0.16        0.18      0.12 o 
  -1   6   3       38.28       41.46      1.00 o 
   0   6   3       35.85       32.96      0.97 o 
   1   6   3       10.26        3.17      0.33 o 
   2   6   3       26.45       21.35      0.63 o 
   3   6   3       20.70       11.40      0.46 o 
   4   6   3       24.63       23.62      0.59 o 
   5   6   3        6.25        6.08      0.30 o 
   6   6   3        0.56        0.60      0.13 o 
   7   6   3        0.37        0.19      0.10 o 
   8   6   3        0.09        0.12      0.11 o 
   9   6   3        0.22        0.14      0.15 o 
  -6   7   3        0.81        1.57      0.57 o 
  -5   7   3        0.37        0.54      0.48 o 
  -4   7   3        0.31        0.40      0.16 o 
  -3   7   3        0.18       -0.03      0.10 o 
  -2   7   3       15.74       17.57      1.20 o 
  -1   7   3       12.02        6.16      0.41 o 
   0   7   3        1.56        0.70      0.15 o 
   1   7   3        7.66        5.43      0.32 o 
   2   7   3       43.75       53.60      1.38 o 
   3   7   3       44.79       70.13      2.26 o 
   4   7   3        0.27        0.21      0.10 o 
   5   7   3        1.32        1.59      0.18 o 
   6   7   3        0.37        0.25      0.11 o 
   7   7   3        1.28        1.62      0.50 o 
   8   7   3        0.64        1.87      0.22 o 
  -6   8   3        0.33        1.15      0.57 o 
  -5   8   3        0.12        0.04      0.14 o 
  -4   8   3        0.99        0.53      0.45 o 
  -3   8   3        1.89        1.28      0.23 o 
  -2   8   3        4.13        3.16      0.46 o 
  -1   8   3        2.27        1.25      0.21 o 
   0   8   3        8.44        5.23      0.37 o 
   1   8   3        1.57        1.63      0.30 o 
   2   8   3       45.38       75.16      1.61 o 
   3   8   3        7.21        6.05      0.41 o 
   4   8   3        1.17        0.84      0.13 o 
   5   8   3        0.23        0.19      0.11 o 
   6   8   3        0.98        0.66      0.36 o 
   7   8   3        0.95        2.28      0.19 o 
   8   8   3        0.01        0.00      0.10 o 
  -5   9   3        1.00        1.81      1.21 o 
  -4   9   3        0.11        0.06      0.15 o 
  -3   9   3        0.25        0.07      0.14 o 
  -2   9   3        0.44        0.12      0.19 o 
  -1   9   3       11.14       15.71      0.73 o 
   0   9   3        0.12        0.05      0.14 o 
   1   9   3        5.02        4.93      0.33 o 
   2   9   3        0.10        0.16      0.21 o 
   3   9   3        5.17        5.29      0.34 o 
   4   9   3        3.14        4.16      0.29 o 
   5   9   3        0.32        0.35      0.15 o 
   6   9   3        0.02        0.04      0.10 o 
   7   9   3        0.03        0.17      0.16 o 
  -4  10   3        0.12        0.18      0.19 o 
  -3  10   3        0.24        0.19      0.22 o 
  -2  10   3        0.72        0.41      0.39 o 
  -1  10   3        0.05       -0.03      0.13 o 
   0  10   3        0.10        0.22      0.19 o 
   1  10   3        2.16        2.76      0.33 o 
   2  10   3        0.01        0.06      0.13 o 
   3  10   3        3.19        5.85      0.35 o 
   4  10   3        2.06        3.84      0.31 o 
   5  10   3        0.47        0.15      0.13 o 
   6  10   3        0.53        0.48      0.48 o 
   7  10   3        0.20        0.59      0.38 o 
  -3  11   3        0.01        0.01      0.12 o 
  -2  11   3        0.06       -0.01      0.16 o 
  -1  11   3        0.19        0.46      0.46 o 
   0  11   3        0.29        0.00      0.09 o 
   1  11   3        0.34       -0.03      0.17 o 
   2  11   3        0.85        1.53      1.01 o 
   3  11   3        0.35        0.24      0.30 o 
   4  11   3        0.00       -0.05      0.17 o 
   5  11   3        0.57        1.27      0.81 o 
   6  11   3        0.33        1.70      0.53 o 
  -1  12   3        0.05        0.01      0.24 o 
   0  12   3        0.31        0.04      0.17 o 
   1  12   3        0.20        0.00      0.09 o 
   2  12   3        0.00        0.03      0.18 o 
   3  12   3        0.00       -0.03      0.15 o 
   4  12   3        0.06        0.01      0.14 o 
  -3 -12   4        0.06        0.35      0.31 o 
  -2 -12   4        0.00       -0.02      0.22 o 
  -1 -12   4        0.12        0.19      0.23 o 
   0 -12   4        0.53        0.46      0.37 o 
   1 -12   4        0.00        0.00      0.12 o 
  -4 -11   4        0.11        0.29      0.19 o 
  -3 -11   4        0.09        0.32      0.18 o 
  -2 -11   4        1.02        1.87      0.40 o 
  -1 -11   4        2.06        2.92      0.35 o 
   0 -11   4        0.06       -0.01      0.11 o 
   1 -11   4        0.17        0.14      0.14 o 
   2 -11   4        0.03        0.03      0.18 o 
   3 -11   4        0.01        0.00      0.10 o 
  -6 -10   4        0.02        0.01      0.07 o 
  -5 -10   4        0.07        0.03      0.15 o 
  -4 -10   4        0.21        0.26      0.18 o 
  -3 -10   4        0.56        0.82      0.20 o 
  -2 -10   4        3.36        5.26      0.42 o 
  -1 -10   4        0.41        0.70      0.17 o 
   0 -10   4        2.70        4.60      0.29 o 
   1 -10   4        3.23        4.12      0.32 o 
   2 -10   4        0.01        0.00      0.07 o 
   3 -10   4        0.44        0.69      0.55 o 
   4 -10   4        0.10        0.01      0.09 o 
  -6  -9   4        0.01        0.00      0.08 o 
  -5  -9   4        0.11        0.04      0.14 o 
  -4  -9   4        0.46        0.37      0.33 o 
  -3  -9   4        0.22        0.11      0.14 o 
  -2  -9   4        0.75        0.49      0.16 o 
  -1  -9   4        2.45        3.44      0.25 o 
   0  -9   4        8.96       13.75      0.48 o 
   1  -9   4        0.42        0.18      0.12 o 
   2  -9   4        0.48        0.43      0.16 o 
   3  -9   4        2.65        2.56      0.26 o 
   4  -9   4        0.63        0.88      0.19 o 
   5  -9   4        0.78        1.87      0.19 o 
  -7  -8   4        0.00       -0.07      0.21 o 
  -6  -8   4        0.19        0.20      0.13 o 
  -5  -8   4        1.19        1.35      1.00 o 
  -4  -8   4        1.36        0.83      0.62 o 
  -3  -8   4        0.11        0.15      0.13 o 
  -2  -8   4        3.42        3.18      0.25 o 
  -1  -8   4        0.00        0.00      0.09 o 
   0  -8   4        0.29        0.11      0.09 o 
   1  -8   4        0.13        0.16      0.12 o 
   2  -8   4        6.31        5.85      0.34 o 
   3  -8   4        0.01        0.00      0.06 o 
   4  -8   4        7.98        9.83      0.37 o 
   5  -8   4        0.74        1.48      0.19 o 
   6  -8   4        0.88        1.72      0.22 o 
  -7  -7   4        0.13        0.23      0.23 o 
  -6  -7   4        0.14        0.23      0.12 o 
  -5  -7   4        1.09        0.40      0.41 o 
  -4  -7   4        6.30        8.48      0.40 o 
  -3  -7   4        0.36        0.17      0.14 o 
  -2  -7   4        1.00        0.33      0.12 o 
  -1  -7   4        0.23        0.15      0.09 o 
   0  -7   4       21.08       20.96      0.57 o 
   1  -7   4        0.44        0.17      0.14 o 
   2  -7   4       10.93        7.97      0.36 o 
   3  -7   4      130.83      304.33      6.52 o 
   4  -7   4        7.82        8.28      0.44 o 
   5  -7   4        1.06        1.34      0.20 o 
   6  -7   4        0.32        0.77      0.29 o 
   7  -7   4        0.01        0.00      0.11 o 
  -8  -6   4        0.02        0.14      0.43 o 
  -7  -6   4        0.29        0.42      0.24 o 
  -6  -6   4        0.00       -0.03      0.08 o 
  -5  -6   4        1.61        2.26      0.24 o 
  -4  -6   4        3.69        1.29      0.27 o 
  -3  -6   4        0.44        0.40      0.15 o 
  -2  -6   4        0.81        0.33      0.13 o 
  -1  -6   4       13.46       13.14      0.41 o 
   0  -6   4        6.73        3.45      0.21 o 
   1  -6   4       34.55       27.53      0.73 o 
   2  -6   4      142.98      256.18      4.03 o 
   3  -6   4        5.80        3.08      0.19 o 
   4  -6   4      112.52      269.80      4.03 o 
   5  -6   4       22.43       29.63      0.85 o 
   6  -6   4        0.00        0.05      0.11 o 
   7  -6   4        0.00        0.00      0.09 o 
  -8  -5   4        0.65        0.10      0.43 o 
  -7  -5   4        0.29       -0.03      0.31 o 
  -6  -5   4        0.01        0.03      0.04 o 
  -5  -5   4       17.05       22.03      0.54 o 
  -4  -5   4       13.97        9.90      0.51 o 
  -3  -5   4       25.56       30.54      0.77 o 
  -2  -5   4       42.96       43.33      0.93 o 
  -1  -5   4        0.78        0.74      0.10 o 
   0  -5   4        0.20        0.25      0.08 o 
   1  -5   4        5.47        1.91      0.16 o 
   2  -5   4       19.96       23.62      0.46 o 
   3  -5   4      148.45      249.41      3.21 o 
   4  -5   4       96.60      172.12      2.56 o 
   5  -5   4       23.67       30.92      0.63 o 
   6  -5   4        0.96        1.12      0.14 o 
   7  -5   4        2.59        3.08      0.26 o 
   8  -5   4        0.08        0.02      0.13 o 
  -8  -4   4        0.19        0.09      0.38 o 
  -7  -4   4        0.45       -0.12      0.22 o 
  -6  -4   4        0.01        0.05      0.17 o 
  -5  -4   4        1.61        1.51      0.18 o 
  -4  -4   4       13.26        8.29      0.49 o 
  -3  -4   4       33.23       35.68      0.96 o 
  -2  -4   4       20.55       15.88      0.49 o 
  -1  -4   4      262.65      391.99      4.93 o 
   0  -4   4        1.34        0.49      0.09 o 
   1  -4   4      347.93      645.25     12.66 o 
   2  -4   4       27.48       22.25      0.41 o 
   3  -4   4      155.12      224.12      2.71 o 
   4  -4   4        1.31        1.11      0.10 o 
   5  -4   4        2.72        2.07      0.28 o 
   6  -4   4       29.85       44.85      1.05 o 
   7  -4   4        4.85        5.71      0.21 o 
   8  -4   4        0.02        0.06      0.10 o 
  -8  -3   4        0.41        0.07      0.38 o 
  -7  -3   4        0.11        0.06      0.18 o 
  -6  -3   4        0.25        0.21      0.19 o 
  -5  -3   4        5.05        3.66      0.38 o 
  -4  -3   4        5.07        1.61      0.09 o 
  -3  -3   4      101.31      147.21      2.33 o 
  -2  -3   4       34.40       31.69      1.29 o 
  -1  -3   4      370.07      918.36     18.08 o 
   0  -3   4       17.01        7.34      0.37 o 
   1  -3   4      577.12     1189.78     24.93 o 
   2  -3   4       22.12       14.77      0.38 o 
   3  -3   4      528.92     1554.65     42.01 o 
   4  -3   4        6.28        5.96      0.31 o 
   5  -3   4        5.40        3.92      0.19 o 
   6  -3   4        2.90        0.91      0.10 o 
   7  -3   4        0.35        0.08      0.09 o 
   8  -3   4        0.45        0.20      0.11 o 
   9  -3   4        0.36        1.10      0.30 o 
  -8  -2   4        0.09        0.11      0.19 o 
  -7  -2   4        2.93        3.65      0.42 o 
  -6  -2   4        0.72        0.54      0.22 o 
  -5  -2   4        7.76        8.39      0.80 o 
  -4  -2   4       30.38       22.70      1.01 o 
  -3  -2   4      258.32      475.10     24.38 o 
  -2  -2   4      518.56     1283.86     15.25 o 
  -1  -2   4      291.43      560.38      6.35 o 
   0  -2   4      735.55     1748.26     47.67 o 
   1  -2   4       30.97       21.10      0.32 o 
   2  -2   4      575.03     1548.89     20.91 o 
   3  -2   4       63.53       53.89      0.62 o 
   4  -2   4       94.13      111.77      1.51 o 
   5  -2   4        1.13        0.47      0.08 o 
   6  -2   4       14.15       12.71      0.28 o 
   7  -2   4       12.49       13.08      0.31 o 
   8  -2   4        0.63        0.71      0.24 o 
   9  -2   4        0.39        1.22      0.14 o 
  -8  -1   4        0.41        0.65      0.59 o 
  -7  -1   4        0.04        0.08      0.13 o 
  -6  -1   4        7.87        6.78      0.85 o 
  -5  -1   4       14.90        8.06      0.64 o 
  -4  -1   4      105.28      177.46      3.92 o 
  -3  -1   4        1.86        1.82      0.20 o 
  -2  -1   4       79.60       87.19      0.98 o 
  -1  -1   4     1414.36     4791.13    118.77 o 
   0  -1   4       53.34       47.47      1.18 o 
   1  -1   4     2032.67     7495.11    151.24 o 
   2  -1   4        0.46        0.04      0.12 o 
   3  -1   4       19.31       11.63      0.18 o 
   4  -1   4       19.42       13.77      0.27 o 
   5  -1   4       55.70       69.88      0.93 o 
   6  -1   4        2.20        2.30      0.12 o 
   7  -1   4        6.82        7.40      0.25 o 
   8  -1   4        3.10        5.16      0.19 o 
   9  -1   4        0.03        0.08      0.08 o 
  -8   0   4        0.19        0.26      0.21 o 
  -7   0   4        2.29        2.69      0.27 o 
  -6   0   4       12.88       19.32      0.75 o 
  -5   0   4        4.13        3.08      0.26 o 
  -4   0   4        0.92        0.70      0.12 o 
  -3   0   4        6.15        2.98      0.30 o 
  -2   0   4      375.26      682.22      7.53 o 
  -1   0   4      113.18      157.67      1.88 o 
   0   0   4      664.28     1566.04     15.88 o 
   1   0   4       14.13        6.99      0.19 o 
   2   0   4       19.85        8.13      0.49 o 
   3   0   4        2.08        0.58      0.06 o 
   4   0   4       47.65       41.73      0.73 o 
   5   0   4        8.35        3.54      0.13 o 
   6   0   4        1.00        0.41      0.06 o 
   7   0   4        0.19        0.04      0.06 o 
   8   0   4        1.19        1.16      0.40 o 
   9   0   4        1.90        4.09      0.17 o 
  -8   1   4        0.40        0.26      0.30 o 
  -7   1   4        0.59        0.33      0.38 o 
  -6   1   4        1.05        0.75      0.17 o 
  -5   1   4       86.48      164.52      3.17 o 
  -4   1   4       40.76       46.43      0.79 o 
  -3   1   4       67.54       79.25      1.08 o 
  -2   1   4        4.38        3.20      0.13 o 
  -1   1   4      156.73      175.54      2.27 o 
   0   1   4        0.05        0.02      0.03 o 
   1   1   4      830.45     2313.52     25.84 o 
   2   1   4      334.38      646.14      5.33 o 
   3   1   4      211.22      303.43      2.43 o 
   4   1   4        2.24        1.36      0.06 o 
   5   1   4       57.08       86.27      1.76 o 
   6   1   4        6.59        5.55      0.22 o 
   7   1   4       29.72       47.72      0.99 o 
   8   1   4        0.10        0.18      0.08 o 
   9   1   4        0.95        1.49      0.44 o 
  -8   2   4        0.39        0.35      0.36 o 
  -7   2   4        0.26        0.16      0.15 o 
  -6   2   4        2.17        1.31      0.17 o 
  -5   2   4        0.02        0.00      0.03 o 
  -4   2   4       19.23       18.31      0.83 o 
  -3   2   4       15.19       11.20      0.58 o 
  -2   2   4      122.62      104.96      2.54 o 
  -1   2   4      307.95      523.90      6.26 o 
   0   2   4      485.10      931.01     16.36 o 
   1   2   4       92.69      112.06      1.44 o 
   2   2   4     1395.60     4900.24     40.24 o 
   3   2   4       27.46       26.05      0.36 o 
   4   2   4      109.95      146.39      2.67 o 
   5   2   4       33.36       33.03      0.55 o 
   6   2   4      149.69      387.77      9.09 o 
   7   2   4        4.10        3.98      0.17 o 
   8   2   4        1.24        1.63      0.15 o 
   9   2   4        0.21        0.11      0.09 o 
  -8   3   4        0.06        0.25      0.23 o 
  -7   3   4        0.08        0.24      0.20 o 
  -6   3   4        2.95        3.01      0.19 o 
  -5   3   4       13.83       14.50      1.21 o 
  -4   3   4        0.04        0.06      0.13 o 
  -3   3   4        5.91        2.04      0.31 o 
  -2   3   4        0.10        0.06      0.07 o 
  -1   3   4      368.35      826.32      9.77 o 
   0   3   4      273.65      401.66      4.97 o 
   1   3   4      809.13     2392.49     21.51 o 
   2   3   4      195.29      244.45      2.73 o 
   3   3   4      404.80      989.27      9.25 o 
   4   3   4       71.12       82.28      1.69 o 
   5   3   4       40.06       45.16      0.78 o 
   6   3   4        2.71        2.61      0.11 o 
   7   3   4        1.54        1.74      0.23 o 
   8   3   4        2.35        1.99      0.22 o 
   9   3   4        1.05        1.62      0.39 o 
  -7   4   4        0.00        0.05      0.14 o 
  -6   4   4        2.90        2.48      0.40 o 
  -5   4   4        3.42        4.20      0.42 o 
  -4   4   4        0.38        0.18      0.17 o 
  -3   4   4        8.46        2.75      0.43 o 
  -2   4   4       36.47       31.55      0.94 o 
  -1   4   4       56.54       70.71      1.28 o 
   0   4   4      120.39      162.31      2.38 o 
   1   4   4        0.56        0.17      0.09 o 
   2   4   4     1990.06     9174.03     87.37 o 
   3   4   4      121.42      178.03      2.30 o 
   4   4   4        1.53        0.25      0.08 o 
   5   4   4       17.47       16.99      0.60 o 
   6   4   4        0.61        0.28      0.09 o 
   7   4   4        5.47        5.25      0.22 o 
   8   4   4        1.95        4.08      0.26 o 
   9   4   4        0.20        0.61      0.33 o 
  -7   5   4        0.00        0.05      0.22 o 
  -6   5   4        2.12        3.88      0.44 o 
  -5   5   4        6.45        7.47      0.59 o 
  -4   5   4        4.91        2.21      0.32 o 
  -3   5   4        1.29        1.39      0.17 o 
  -2   5   4       29.52       27.01      0.79 o 
  -1   5   4       65.88       65.83      1.37 o 
   0   5   4      176.47      269.12      3.86 o 
   1   5   4       46.59       52.24      1.04 o 
   2   5   4       37.47       34.42      0.81 o 
   3   5   4        0.03        0.04      0.06 o 
   4   5   4       30.07       24.80      0.53 o 
   5   5   4       19.53       22.54      0.52 o 
   6   5   4        2.83        1.79      0.17 o 
   7   5   4        2.04        2.54      0.16 o 
   8   5   4        0.68        0.67      0.16 o 
   9   5   4        0.01        0.04      0.12 o 
  -6   6   4        0.35        0.21      0.25 o 
  -5   6   4        0.94        1.38      0.32 o 
  -4   6   4        1.47        1.26      0.21 o 
  -3   6   4        7.99        7.44      0.40 o 
  -2   6   4        3.54        2.02      0.27 o 
  -1   6   4      133.07      265.39      4.09 o 
   0   6   4       31.74       22.32      0.72 o 
   1   6   4       42.56       50.67      1.08 o 
   2   6   4      189.50      425.94      6.28 o 
   3   6   4        6.72        4.70      0.25 o 
   4   6   4        4.26        2.91      0.17 o 
   5   6   4        3.45        2.68      0.19 o 
   6   6   4        1.23        0.69      0.13 o 
   7   6   4        0.00       -0.01      0.06 o 
   8   6   4        0.49        0.92      0.22 o 
   9   6   4        0.02        0.02      0.10 o 
  -6   7   4        0.04        0.05      0.23 o 
  -5   7   4        0.50        1.45      0.52 o 
  -4   7   4        0.00       -0.01      0.11 o 
  -3   7   4        0.28        0.09      0.12 o 
  -2   7   4        6.51        6.97      0.38 o 
  -1   7   4       77.82      136.47      3.30 o 
   0   7   4       16.31       13.19      0.55 o 
   1   7   4      129.65      255.43      4.05 o 
   2   7   4       33.27       37.58      1.13 o 
   3   7   4       35.24       53.67      1.17 o 
   4   7   4        5.36        4.15      0.25 o 
   5   7   4        0.76        0.29      0.13 o 
   6   7   4        0.55        0.23      0.13 o 
   7   7   4        0.66        1.38      0.15 o 
   8   7   4        0.04        0.01      0.10 o 
  -5   8   4        0.20        0.13      0.20 o 
  -4   8   4        1.52        2.86      0.34 o 
  -3   8   4        0.07        0.24      0.25 o 
  -2   8   4        6.22        5.07      0.38 o 
  -1   8   4        0.69        0.26      0.18 o 
   0   8   4       13.28       17.83      0.73 o 
   1   8   4       17.63       21.22      0.70 o 
   2   8   4        6.39        4.66      0.41 o 
   3   8   4        0.62        0.24      0.16 o 
   4   8   4        1.99        2.17      0.17 o 
   5   8   4        1.99        1.94      0.20 o 
   6   8   4        0.71        1.33      0.15 o 
   7   8   4        0.43        0.63      0.44 o 
   8   8   4        0.15       -0.01      0.09 o 
  -4   9   4        0.02        0.00      0.11 o 
  -3   9   4        0.01        0.05      0.14 o 
  -2   9   4        3.82        5.49      0.39 o 
  -1   9   4        1.48        1.86      0.29 o 
   0   9   4        0.12        0.36      0.15 o 
   1   9   4        0.15        0.16      0.16 o 
   2   9   4        3.90        4.02      0.31 o 
   3   9   4        0.22        0.16      0.16 o 
   4   9   4        0.11        0.28      0.12 o 
   5   9   4        0.41        0.46      0.20 o 
   6   9   4        0.01       -0.01      0.10 o 
   7   9   4        0.04        0.10      0.13 o 
  -3  10   4        0.61        1.50      1.12 o 
  -2  10   4        0.92        1.44      1.08 o 
  -1  10   4        0.11        0.10      0.19 o 
   0  10   4        0.02        0.08      0.14 o 
   1  10   4        0.55        0.31      0.30 o 
   2  10   4        0.05       -0.01      0.11 o 
   3  10   4        0.74        0.67      0.50 o 
   4  10   4        0.02        0.02      0.11 o 
   5  10   4        0.64        0.55      0.40 o 
   6  10   4        0.40        0.55      0.43 o 
   7  10   4        0.03        0.04      0.11 o 
  -2  11   4        0.03        0.04      0.16 o 
  -1  11   4        0.17        0.30      0.42 o 
   0  11   4        0.77        0.67      0.69 o 
   1  11   4        0.11        0.09      0.18 o 
   2  11   4        0.42        0.36      0.40 o 
   3  11   4        0.15        0.11      0.16 o 
   4  11   4        0.26        0.27      0.15 o 
   5  11   4        0.89        3.38      0.29 o 
   6  11   4        0.10        0.42      0.30 o 
   0  12   4        0.00        0.02      0.15 o 
   1  12   4        0.03        0.13      0.23 o 
   2  12   4        0.00        0.11      0.21 o 
   3  12   4        0.03        0.09      0.21 o 
   4  12   4        0.15        0.42      0.23 o 
  -2 -12   5        0.11        0.43      0.20 o 
  -1 -12   5        0.24        0.32      0.47 o 
   0 -12   5        0.35        1.26      0.87 o 
   1 -12   5        0.00       -0.01      0.14 o 
  -4 -11   5        0.09        0.10      0.27 o 
  -3 -11   5        0.12        0.24      0.21 o 
  -2 -11   5        0.34        0.55      0.22 o 
  -1 -11   5        0.73        0.45      0.60 o 
   0 -11   5        0.17        0.09      0.13 o 
   1 -11   5        0.03        0.06      0.13 o 
   2 -11   5        0.34        0.63      0.54 o 
   3 -11   5        0.07        0.05      0.15 o 
  -5 -10   5        0.29        0.03      0.15 o 
  -4 -10   5        0.60        0.68      0.68 o 
  -3 -10   5        1.22        2.48      0.40 o 
  -2 -10   5        0.42        0.55      0.21 o 
  -1 -10   5        2.00        3.01      0.29 o 
   0 -10   5        4.32        7.93      0.36 o 
   1 -10   5        0.85        1.01      0.17 o 
   2 -10   5        0.03       -0.05      0.10 o 
   3 -10   5        0.14        0.10      0.12 o 
   4 -10   5        0.10        0.25      0.17 o 
  -6  -9   5        0.09        0.10      0.12 o 
  -5  -9   5        0.20        0.02      0.14 o 
  -4  -9   5        0.42        0.02      0.15 o 
  -3  -9   5        0.00       -0.02      0.13 o 
  -2  -9   5        1.80        2.53      0.45 o 
  -1  -9   5       12.70       22.58      0.67 o 
   0  -9   5        8.97       11.61      0.52 o 
   1  -9   5        0.49        0.34      0.12 o 
   2  -9   5        0.21        0.44      0.15 o 
   3  -9   5        1.99        2.18      0.30 o 
   4  -9   5        1.61        2.44      0.59 o 
   5  -9   5        0.44        1.00      0.16 o 
  -7  -8   5        0.00       -0.01      0.14 o 
  -6  -8   5        0.20        0.06      0.14 o 
  -5  -8   5        0.05        0.01      0.14 o 
  -4  -8   5        0.04        0.00      0.12 o 
  -3  -8   5       14.49       24.82      0.75 o 
  -2  -8   5        0.01       -0.01      0.09 o 
  -1  -8   5        8.57        9.61      0.47 o 
   0  -8   5        5.84        4.28      0.32 o 
   1  -8   5        1.30        1.15      0.15 o 
   2  -8   5       56.45      125.09      2.28 o 
   3  -8   5        0.51        0.30      0.11 o 
   4  -8   5        2.84        3.29      0.31 o 
   5  -8   5        0.04        0.16      0.10 o 
   6  -8   5        1.28        2.95      0.23 o 
  -7  -7   5        0.17        0.62      0.23 o 
  -6  -7   5        0.41        0.66      0.22 o 
  -5  -7   5        0.19       -0.01      0.11 o 
  -4  -7   5        8.14        9.59      0.45 o 
  -3  -7   5        1.63        0.91      0.22 o 
  -2  -7   5       19.56       29.31      1.11 o 
  -1  -7   5        0.26        0.13      0.09 o 
   0  -7   5        2.41        2.09      0.16 o 
   1  -7   5       16.03       17.72      0.48 o 
   2  -7   5        3.73        2.52      0.21 o 
   3  -7   5        0.00        0.05      0.07 o 
   4  -7   5        0.08       -0.01      0.07 o 
   5  -7   5        3.40        4.14      0.30 o 
   6  -7   5        1.05        1.42      0.32 o 
   7  -7   5        0.35        0.65      0.20 o 
  -7  -6   5        0.26        0.07      0.25 o 
  -6  -6   5        0.54       -0.04      0.15 o 
  -5  -6   5        6.21        9.03      0.44 o 
  -4  -6   5       10.66       12.41      0.60 o 
  -3  -6   5       15.86       22.34      0.65 o 
  -2  -6   5        0.02        0.02      0.07 o 
  -1  -6   5       64.56       99.86      2.95 o 
   0  -6   5        7.90        3.23      0.25 o 
   1  -6   5        6.47        4.33      0.20 o 
   2  -6   5        1.57        0.94      0.11 o 
   3  -6   5       48.94       76.47      1.34 o 
   4  -6   5        2.58        1.00      0.15 o 
   5  -6   5        2.32        1.34      0.15 o 
   6  -6   5        0.09        0.06      0.12 o 
   7  -6   5        0.06        0.13      0.13 o 
  -8  -5   5        0.32       -0.03      0.38 o 
  -7  -5   5        0.22       -0.02      0.19 o 
  -6  -5   5        4.17        5.92      3.58 o 
  -5  -5   5        0.15        0.08      0.04 o 
  -4  -5   5        0.06        0.03      0.12 o 
  -3  -5   5       15.92       15.94      0.54 o 
  -2  -5   5       18.36       17.41      0.61 o 
  -1  -5   5        6.42        3.48      0.21 o 
   0  -5   5       14.65        7.89      0.34 o 
   1  -5   5        0.18        0.19      0.07 o 
   2  -5   5       31.86       15.91      0.41 o 
   3  -5   5       55.85       74.52      1.09 o 
   4  -5   5      112.69      208.88      2.78 o 
   5  -5   5        0.56        0.35      0.09 o 
   6  -5   5        3.68        5.28      0.64 o 
   7  -5   5        2.23        3.73      0.35 o 
   8  -5   5        0.04        0.03      0.09 o 
  -8  -4   5        0.03        0.07      0.39 o 
  -7  -4   5        0.21        0.00      0.14 o 
  -6  -4   5        2.08        2.59      0.38 o 
  -5  -4   5        1.99        0.92      0.51 o 
  -4  -4   5        9.59       10.42      0.50 o 
  -3  -4   5        7.53        3.72      0.27 o 
  -2  -4   5       15.74       11.63      0.68 o 
  -1  -4   5       68.80       59.29      1.59 o 
   0  -4   5       62.76       68.20      1.16 o 
   1  -4   5        0.61        0.60      0.07 o 
   2  -4   5      134.74      156.70      2.04 o 
   3  -4   5        0.69        0.28      0.08 o 
   4  -4   5       30.33       34.68      0.76 o 
   5  -4   5       94.37      213.51      7.40 o 
   6  -4   5       62.91      150.58      2.30 o 
   7  -4   5        0.07        0.02      0.08 o 
   8  -4   5        0.47        1.49      0.13 o 
  -8  -3   5        0.15       -0.05      0.36 o 
  -7  -3   5        0.00        0.06      0.19 o 
  -6  -3   5        1.05        1.54      0.29 o 
  -5  -3   5        4.23        3.37      0.38 o 
  -4  -3   5        7.57        4.23      0.40 o 
  -3  -3   5        0.19        0.03      0.07 o 
  -2  -3   5      177.81      309.23      4.48 o 
  -1  -3   5      342.89      721.45      8.39 o 
   0  -3   5      172.18      235.97      3.52 o 
   1  -3   5      117.92      171.08      2.07 o 
   2  -3   5       69.86       59.66      0.80 o 
   3  -3   5      102.64      176.94      2.01 o 
   4  -3   5      105.07      137.43      1.84 o 
   5  -3   5      163.61      365.45      5.14 o 
   6  -3   5       25.56       38.87      0.68 o 
   7  -3   5        0.71        0.44      0.21 o 
   8  -3   5        1.27        1.10      0.55 o 
  -8  -2   5        0.20        0.54      0.41 o 
  -7  -2   5        0.20        0.05      0.19 o 
  -6  -2   5        0.69        0.32      0.22 o 
  -5  -2   5       17.95       16.10      1.28 o 
  -4  -2   5       28.06       33.24      1.20 o 
  -3  -2   5        0.08        0.04      0.02 o 
  -2  -2   5      618.55     1967.90     24.57 o 
  -1  -2   5      374.94      727.97      6.79 o 
   0  -2   5       49.94       29.19      0.46 o 
   1  -2   5       10.55       11.39      0.22 o 
   2  -2   5     2290.56    10084.79    211.41 o 
   3  -2   5       31.31       25.77      0.42 o 
   4  -2   5        0.47        0.28      0.03 o 
   5  -2   5        6.12        4.26      0.16 o 
   6  -2   5       12.73       10.24      0.23 o 
   7  -2   5        3.96        2.69      0.13 o 
   8  -2   5        1.30        1.19      0.10 o 
   9  -2   5        0.00        0.01      0.07 o 
  -8  -1   5        0.31        0.34      0.26 o 
  -7  -1   5        0.53        0.71      0.75 o 
  -6  -1   5        0.51        0.25      0.17 o 
  -5  -1   5       12.84       12.68      0.72 o 
  -4  -1   5       38.87       44.82      1.48 o 
  -3  -1   5       32.88       36.67      1.20 o 
  -2  -1   5     1164.29     4540.08     47.58 o 
  -1  -1   5       33.97       18.96      0.46 o 
   0  -1   5       34.51       36.27      0.58 o 
   1  -1   5      111.60      120.68      1.70 o 
   2  -1   5      536.51     1116.00     19.67 o 
   3  -1   5        4.97        1.30      0.24 o 
   4  -1   5      302.61      665.28      5.68 o 
   5  -1   5       57.65       89.06      1.83 o 
   6  -1   5        1.85        1.17      0.09 o 
   7  -1   5        0.86        0.29      0.15 o 
   8  -1   5        0.00        0.01      0.04 o 
   9  -1   5        0.21        0.34      0.17 o 
  -8   0   5        0.00        0.02      0.13 o 
  -7   0   5        0.00        0.07      0.16 o 
  -6   0   5        0.04       -0.03      0.13 o 
  -5   0   5       52.16       87.80      2.16 o 
  -4   0   5       98.06      164.70      2.98 o 
  -3   0   5      206.09      365.00      9.73 o 
  -2   0   5      528.39     1401.44     23.75 o 
  -1   0   5        5.70        3.65      0.10 o 
   0   0   5       53.21       37.78      0.58 o 
   1   0   5      451.52      837.43     13.74 o 
   2   0   5       10.16        5.32      0.25 o 
   3   0   5       84.88       79.56      1.60 o 
   4   0   5       83.61      101.79      1.14 o 
   5   0   5      110.64      211.08      3.07 o 
   6   0   5       25.18       28.79      0.53 o 
   7   0   5        5.50        6.08      0.19 o 
   8   0   5        0.48        0.08      0.07 o 
   9   0   5        1.20        2.85      0.16 o 
  -8   1   5        0.12        0.07      0.16 o 
  -7   1   5        0.00        0.04      0.12 o 
  -6   1   5        0.24        0.43      0.15 o 
  -5   1   5        7.29        5.42      0.46 o 
  -4   1   5       51.85       57.02      3.17 o 
  -3   1   5       76.24       97.35      1.18 o 
  -2   1   5       27.80       14.59      0.47 o 
  -1   1   5        0.34        0.43      0.08 o 
   0   1   5       28.28        9.79      0.23 o 
   1   1   5       10.20        4.81      0.13 o 
   2   1   5       17.13        5.03      0.18 o 
   3   1   5      337.29      627.91      6.32 o 
   4   1   5       15.36        9.55      0.22 o 
   5   1   5        0.14        0.10      0.06 o 
   6   1   5        0.04        0.05      0.06 o 
   7   1   5        1.66        1.27      0.09 o 
   8   1   5        2.39        3.36      0.14 o 
   9   1   5        0.16        0.43      0.19 o 
  -8   2   5        0.06        0.11      0.17 o 
  -7   2   5        0.10        0.08      0.14 o 
  -6   2   5        3.78        4.50      0.50 o 
  -5   2   5      109.31      292.54      6.81 o 
  -4   2   5        6.93        4.74      0.19 o 
  -3   2   5       13.49        9.82      0.56 o 
  -2   2   5       68.70       88.23      1.51 o 
  -1   2   5       16.07       15.31      0.34 o 
   0   2   5      101.91      116.75      1.43 o 
   1   2   5       14.01        9.37      0.21 o 
   2   2   5      316.55      668.07      5.41 o 
   3   2   5       48.54       29.85      0.50 o 
   4   2   5        0.02       -0.01      0.03 o 
   5   2   5       10.79        5.70      0.22 o 
   6   2   5       38.46       52.28      1.18 o 
   7   2   5        1.34        0.64      0.11 o 
   8   2   5        0.03       -0.03      0.12 o 
   9   2   5        0.05       -0.02      0.09 o 
  -7   3   5        0.19        0.19      0.21 o 
  -6   3   5        5.31        5.44      0.60 o 
  -5   3   5       25.80       37.03      2.11 o 
  -4   3   5      106.06      223.84      5.17 o 
  -3   3   5      172.45      358.13      7.28 o 
  -2   3   5       36.23       42.77      0.92 o 
  -1   3   5      243.54      402.86      9.04 o 
   0   3   5       30.36       22.45      0.44 o 
   1   3   5      365.71      843.29      8.58 o 
   2   3   5       35.68       27.88      0.54 o 
   3   3   5       34.49       26.87      0.70 o 
   4   3   5       35.84       26.21      0.44 o 
   5   3   5        5.41        2.95      0.12 o 
   6   3   5        0.21        0.31      0.07 o 
   7   3   5        0.13        0.18      0.06 o 
   8   3   5        2.92        3.26      0.26 o 
   9   3   5        0.57        2.12      0.36 o 
  -7   4   5        0.29        0.35      0.39 o 
  -6   4   5        5.03        7.62      0.61 o 
  -5   4   5       11.68       17.34      0.90 o 
  -4   4   5       10.09        8.69      0.67 o 
  -3   4   5       41.63       48.48      1.35 o 
  -2   4   5       15.12       13.28      0.47 o 
  -1   4   5        3.23        0.90      0.15 o 
   0   4   5       46.34       39.80      0.93 o 
   1   4   5      578.55     1504.22     14.65 o 
   2   4   5       33.50       22.88      0.62 o 
   3   4   5       49.39       41.54      0.68 o 
   4   4   5        0.64        0.30      0.07 o 
   5   4   5        6.74        6.02      0.24 o 
   6   4   5        0.74        0.66      0.09 o 
   7   4   5        0.75        0.43      0.09 o 
   8   4   5        4.77       10.35      0.42 o 
   9   4   5        0.19        0.43      0.17 o 
  -7   5   5        0.22        0.66      0.33 o 
  -6   5   5        1.86        4.05      0.46 o 
  -5   5   5        0.06        0.17      0.21 o 
  -4   5   5        1.28        0.66      0.26 o 
  -3   5   5       14.08       11.42      0.52 o 
  -2   5   5        4.74        1.65      0.27 o 
  -1   5   5        6.47        3.98      0.26 o 
   0   5   5       49.23       62.34      1.29 o 
   1   5   5       22.18       16.92      0.61 o 
   2   5   5       40.50       38.70      0.74 o 
   3   5   5       36.78       36.75      0.72 o 
   4   5   5       31.16       39.50      0.88 o 
   5   5   5       11.38       10.65      0.30 o 
   6   5   5        0.69        0.73      0.11 o 
   7   5   5        1.23        2.21      0.16 o 
   8   5   5        0.74        1.65      0.32 o 
   9   5   5        0.38        0.35      0.42 o 
  -6   6   5        0.21        0.85      0.32 o 
  -5   6   5        0.34        0.26      0.25 o 
  -4   6   5        0.75        0.35      0.20 o 
  -3   6   5        1.28        0.91      0.19 o 
  -2   6   5        9.89        6.04      0.41 o 
  -1   6   5        0.03        0.10      0.10 o 
   0   6   5        6.16        2.29      0.24 o 
   1   6   5       28.13       27.67      0.76 o 
   2   6   5       92.71      154.81      2.27 o 
   3   6   5       21.08       15.90      0.50 o 
   4   6   5       16.26       16.64      0.42 o 
   5   6   5        0.10        0.09      0.08 o 
   6   6   5        0.30        0.27      0.10 o 
   7   6   5        0.44        0.74      0.13 o 
   8   6   5        0.50        1.04      0.27 o 
   9   6   5        0.21        0.71      0.28 o 
  -6   7   5        0.05        0.42      0.32 o 
  -5   7   5        0.52        1.40      0.35 o 
  -4   7   5        1.67        1.88      0.31 o 
  -3   7   5        0.00        0.00      0.09 o 
  -2   7   5        5.92        4.70      0.36 o 
  -1   7   5        1.60        0.87      0.20 o 
   0   7   5       44.31       70.06      2.21 o 
   1   7   5      158.39      456.66      6.73 o 
   2   7   5        0.38       -0.09      0.17 o 
   3   7   5        2.26        0.95      0.14 o 
   4   7   5        0.59        0.34      0.10 o 
   5   7   5        0.07        0.07      0.10 o 
   6   7   5        0.44        0.42      0.12 o 
   7   7   5        0.03        0.09      0.09 o 
   8   7   5        0.46        0.01      0.09 o 
  -5   8   5        0.04        0.04      0.24 o 
  -4   8   5        0.06        0.09      0.18 o 
  -3   8   5        0.28        0.13      0.16 o 
  -2   8   5        2.14        2.03      0.26 o 
  -1   8   5        7.66        8.58      0.46 o 
   0   8   5       29.71       52.29      2.27 o 
   1   8   5        6.43        7.43      0.39 o 
   2   8   5       19.81       33.56      0.90 o 
   3   8   5        7.49        8.50      0.37 o 
   4   8   5        2.00        2.58      0.18 o 
   5   8   5        0.00        0.07      0.10 o 
   6   8   5        0.46        1.14      0.22 o 
   7   8   5        0.04        0.01      0.09 o 
   8   8   5        0.03        0.00      0.08 o 
  -4   9   5        0.00        0.02      0.15 o 
  -3   9   5        0.02        0.03      0.14 o 
  -2   9   5        1.22        1.58      1.07 o 
  -1   9   5        0.02        0.13      0.17 o 
   0   9   5        2.43        3.09      0.29 o 
   1   9   5        0.04        0.00      0.12 o 
   2   9   5        4.33        5.80      0.41 o 
   3   9   5        5.97        9.09      0.43 o 
   4   9   5        0.18        0.03      0.10 o 
   5   9   5        0.89        1.73      0.54 o 
   6   9   5        0.19        0.09      0.11 o 
   7   9   5        0.26        0.20      0.20 o 
  -3  10   5        0.79        1.51      1.20 o 
  -2  10   5        0.08        0.26      0.31 o 
  -1  10   5        0.18        0.05      0.17 o 
   0  10   5        0.04        0.11      0.15 o 
   1  10   5        1.12        1.82      0.62 o 
   2  10   5        0.32        0.21      0.19 o 
   3  10   5        0.06       -0.07      0.13 o 
   4  10   5        0.07        0.25      0.13 o 
   5  10   5        0.03        0.02      0.11 o 
   6  10   5        0.34        0.24      0.28 o 
  -2  11   5        0.05        0.08      0.23 o 
  -1  11   5        1.22        4.60      0.37 o 
   0  11   5        0.49        0.68      0.61 o 
   1  11   5        0.03        0.10      0.16 o 
   2  11   5        0.11        0.01      0.12 o 
   3  11   5        0.03        0.04      0.17 o 
   4  11   5        0.08        0.14      0.14 o 
   5  11   5        0.30        0.56      0.41 o 
   0  12   5        0.03       -0.08      0.19 o 
   1  12   5        0.04        0.09      0.20 o 
   2  12   5        0.01        0.00      0.11 o 
   3  12   5        0.00        0.00      0.11 o 
  -3 -11   6        0.06        0.27      0.18 o 
  -2 -11   6        0.01       -0.04      0.13 o 
  -1 -11   6        0.17        0.30      0.30 o 
   0 -11   6        0.05        0.09      0.13 o 
   1 -11   6        0.39        0.83      0.67 o 
   2 -11   6        0.64        2.03      0.21 o 
   3 -11   6        0.02        0.13      0.22 o 
  -5 -10   6        0.14       -0.03      0.16 o 
  -4 -10   6        0.15        0.01      0.13 o 
  -3 -10   6        0.00        0.05      0.13 o 
  -2 -10   6        0.34        0.42      0.16 o 
  -1 -10   6        0.21        0.03      0.13 o 
   0 -10   6        0.58        0.39      0.38 o 
   1 -10   6        0.86        0.99      0.20 o 
   2 -10   6        0.22        0.26      0.15 o 
   3 -10   6        0.01        0.02      0.11 o 
   4 -10   6        0.16        0.30      0.16 o 
  -5  -9   6        0.05        0.00      0.11 o 
  -4  -9   6        0.20        0.01      0.12 o 
  -3  -9   6        0.02        0.00      0.13 o 
  -2  -9   6        5.37        8.72      0.48 o 
  -1  -9   6        3.27        3.86      0.32 o 
   0  -9   6        1.99        1.78      0.19 o 
   1  -9   6        0.64        0.87      0.15 o 
   2  -9   6        0.60        0.73      0.14 o 
   3  -9   6        2.61        2.42      0.20 o 
   4  -9   6        0.06        0.12      0.13 o 
   5  -9   6        0.45        1.16      0.19 o 
  -6  -8   6        0.03        0.00      0.11 o 
  -5  -8   6        0.02       -0.02      0.13 o 
  -4  -8   6        0.13       -0.04      0.12 o 
  -3  -8   6        0.26        0.25      0.14 o 
  -2  -8   6        9.90       14.28      0.56 o 
  -1  -8   6        1.57        0.90      0.27 o 
   0  -8   6        5.43        6.24      0.30 o 
   1  -8   6       20.28       31.16      0.74 o 
   2  -8   6       33.48       69.40      2.31 o 
   3  -8   6        5.10        5.84      0.30 o 
   4  -8   6        1.43        2.06      0.24 o 
   5  -8   6        0.08       -0.05      0.10 o 
   6  -8   6        1.46        2.84      0.19 o 
  -7  -7   6        0.01        0.04      0.24 o 
  -6  -7   6        0.01        0.01      0.13 o 
  -5  -7   6        0.32        0.00      0.13 o 
  -4  -7   6        1.99        0.72      0.58 o 
  -3  -7   6        0.27        0.17      0.16 o 
  -2  -7   6        0.21        0.09      0.10 o 
  -1  -7   6        1.40        1.61      0.16 o 
   0  -7   6       47.22       76.35      1.56 o 
   1  -7   6       91.89      199.88      3.17 o 
   2  -7   6        2.36        1.21      0.14 o 
   3  -7   6        6.85        7.57      0.27 o 
   4  -7   6        0.39        0.32      0.09 o 
   5  -7   6        1.46        1.78      0.16 o 
   6  -7   6        0.28        0.37      0.31 o 
  -7  -6   6        0.06       -0.10      0.26 o 
  -6  -6   6        0.34       -0.01      0.13 o 
  -5  -6   6        3.25        2.85      0.33 o 
  -4  -6   6        0.00        0.02      0.10 o 
  -3  -6   6        0.57        0.23      0.15 o 
  -2  -6   6      105.86      276.01      4.61 o 
  -1  -6   6       18.99       15.32      0.50 o 
   0  -6   6        0.89        0.95      0.11 o 
   1  -6   6        0.27        0.07      0.10 o 
   2  -6   6        1.55        0.75      0.11 o 
   3  -6   6       10.29        7.16      0.25 o 
   4  -6   6        0.25        0.17      0.08 o 
   5  -6   6        1.09        0.79      0.09 o 
   6  -6   6        0.33        0.20      0.13 o 
   7  -6   6        0.19        0.18      0.20 o 
  -7  -5   6        0.00       -0.07      0.22 o 
  -6  -5   6        0.61        0.00      0.17 o 
  -5  -5   6        3.93        4.46      0.32 o 
  -4  -5   6        0.71        0.52      0.18 o 
  -3  -5   6       16.57       17.26      0.57 o 
  -2  -5   6       88.79      157.92      2.56 o 
  -1  -5   6       62.71       89.86      1.96 o 
   0  -5   6       95.67      179.57      3.02 o 
   1  -5   6        0.01        0.07      0.08 o 
   2  -5   6       10.18        6.25      0.23 o 
   3  -5   6        0.17        0.08      0.05 o 
   4  -5   6       34.44       41.31      0.79 o 
   5  -5   6        0.71        0.51      0.12 o 
   6  -5   6        1.05        1.24      0.65 o 
   7  -5   6        2.05        2.60      0.16 o 
  -7  -4   6        1.22        3.04      0.45 o 
  -6  -4   6        0.65       -0.12      0.23 o 
  -5  -4   6        0.14        0.06      0.17 o 
  -4  -4   6        3.49        1.87      0.15 o 
  -3  -4   6       45.56       65.10      1.49 o 
  -2  -4   6        1.48        0.75      0.13 o 
  -1  -4   6      153.09      337.69      4.67 o 
   0  -4   6      145.51      247.33      3.33 o 
   1  -4   6        2.40        1.22      0.10 o 
   2  -4   6      131.76      212.40      3.31 o 
   3  -4   6        0.18        0.19      0.04 o 
   4  -4   6       57.96       88.43      1.16 o 
   5  -4   6        0.07        0.06      0.09 o 
   6  -4   6       11.65       12.27      0.26 o 
   7  -4   6        0.17        0.05      0.06 o 
  -8  -3   6        0.10       -0.13      0.43 o 
  -7  -3   6        0.53       -0.01      0.18 o 
  -6  -3   6        0.14       -0.04      0.17 o 
  -5  -3   6       11.62        9.43      0.67 o 
  -4  -3   6        0.12       -0.07      0.21 o 
  -3  -3   6        4.69        2.12      0.24 o 
  -2  -3   6        0.06        0.07      0.04 o 
  -1  -3   6      157.22      249.20      3.84 o 
   0  -3   6        0.15        0.20      0.06 o 
   1  -3   6      218.12      328.14     12.71 o 
   2  -3   6       94.18      142.40      1.45 o 
   3  -3   6       89.23       77.72      1.38 o 
   4  -3   6       21.61       21.61      0.42 o 
   5  -3   6       73.19      123.54      1.35 o 
   6  -3   6        2.29        1.78      0.10 o 
   7  -3   6        3.62        4.29      0.20 o 
   8  -3   6        1.19        2.39      0.18 o 
  -8  -2   6        0.05        0.08      0.28 o 
  -7  -2   6        0.02        0.07      0.14 o 
  -6  -2   6        0.44        0.03      0.17 o 
  -5  -2   6        8.37        6.78      0.59 o 
  -4  -2   6        0.54        0.24      0.16 o 
  -3  -2   6       26.88       24.09      0.36 o 
  -2  -2   6      336.60      820.63     38.99 o 
  -1  -2   6      178.62      241.77      3.98 o 
   0  -2   6      112.38      131.19      1.49 o 
   1  -2   6      461.15     1105.98     11.52 o 
   2  -2   6        8.50        5.84      0.09 o 
   3  -2   6       17.02        2.48      0.67 o 
   4  -2   6        0.55        0.31      0.03 o 
   5  -2   6        1.98        1.47      0.07 o 
   6  -2   6       12.59       11.08      0.29 o 
   7  -2   6        7.00        8.61      0.22 o 
   8  -2   6        0.86        1.09      0.09 o 
  -8  -1   6        0.30        0.51      0.41 o 
  -7  -1   6        0.04       -0.01      0.12 o 
  -6  -1   6        0.24        0.12      0.16 o 
  -5  -1   6       10.43       11.48      0.70 o 
  -4  -1   6        5.80        3.55      0.39 o 
  -3  -1   6        2.23        1.36      0.36 o 
  -2  -1   6       19.90       13.58      0.61 o 
  -1  -1   6      137.89      208.42      4.87 o 
   0  -1   6       79.95       56.93      1.17 o 
   1  -1   6      508.52     1185.46     12.61 o 
   2  -1   6       74.90       67.93      1.85 o 
   3  -1   6      162.07      283.78      5.53 o 
   4  -1   6      170.91      316.04      6.29 o 
   5  -1   6       57.51       82.23      0.85 o 
   6  -1   6       29.10       39.36      0.58 o 
   7  -1   6        3.84        4.37      0.15 o 
   8  -1   6        0.23        0.18      0.13 o 
   9  -1   6        0.00        0.02      0.14 o 
  -8   0   6        0.36        0.49      0.42 o 
  -7   0   6        0.68        1.37      1.04 o 
  -6   0   6        0.19        0.01      0.14 o 
  -5   0   6        0.66        0.31      0.15 o 
  -4   0   6       43.37       52.06      1.38 o 
  -3   0   6      142.43      275.68      5.84 o 
  -2   0   6        2.10        1.09      0.13 o 
  -1   0   6       97.05      114.34      1.12 o 
   0   0   6       91.10      116.21      1.41 o 
   1   0   6        0.18        0.18      0.03 o 
   2   0   6        0.53        0.56      0.02 o 
   3   0   6      619.91     1809.11     21.87 o 
   4   0   6      199.65      405.76      5.49 o 
   5   0   6        0.14        0.10      0.03 o 
   6   0   6       55.63       88.76      1.93 o 
   7   0   6        0.01       -0.02      0.04 o 
   8   0   6        1.46        1.26      0.10 o 
   9   0   6        0.18       -0.03      0.23 o 
  -7   1   6        0.57        0.47      0.46 o 
  -6   1   6        0.43        0.24      0.25 o 
  -5   1   6        1.57        0.62      0.18 o 
  -4   1   6       36.58       55.73      2.43 o 
  -3   1   6       22.13       13.33      0.31 o 
  -2   1   6        1.73        1.25      0.10 o 
  -1   1   6      513.90     1440.62     22.65 o 
   0   1   6      251.65      459.18      4.31 o 
   1   1   6       97.42      144.35      1.39 o 
   2   1   6       37.86       22.39      0.35 o 
   3   1   6      218.56      363.97      2.94 o 
   4   1   6       18.44       16.49      0.41 o 
   5   1   6      292.33      853.79      8.71 o 
   6   1   6        1.14        0.86      0.08 o 
   7   1   6        1.29        1.11      0.09 o 
   8   1   6        0.74        0.38      0.17 o 
   9   1   6        0.02        0.00      0.07 o 
  -7   2   6        1.02        1.28      0.79 o 
  -6   2   6        0.26        0.19      0.20 o 
  -5   2   6        4.38        3.29      0.33 o 
  -4   2   6       14.16       10.13      0.47 o 
  -3   2   6       32.36       31.13      0.60 o 
  -2   2   6      349.83      861.84      9.98 o 
  -1   2   6       78.17       73.68      1.75 o 
   0   2   6        1.22        0.93      0.08 o 
   1   2   6       19.52       13.81      0.27 o 
   2   2   6      373.65      826.33      6.78 o 
   3   2   6       41.13       29.14      0.45 o 
   4   2   6      113.67      193.62      1.82 o 
   5   2   6        0.13        0.04      0.04 o 
   6   2   6        0.30        0.23      0.08 o 
   7   2   6        0.17        0.05      0.06 o 
   8   2   6        1.36        2.21      0.15 o 
   9   2   6        0.03        0.02      0.07 o 
  -7   3   6        0.04       -0.01      0.13 o 
  -6   3   6        1.53        2.47      0.27 o 
  -5   3   6        3.17        3.06      0.16 o 
  -4   3   6       15.76       15.14      0.47 o 
  -3   3   6       78.74      136.39      2.00 o 
  -2   3   6        0.55        0.18      0.09 o 
  -1   3   6        0.77        0.38      0.07 o 
   0   3   6       14.93        4.61      0.24 o 
   1   3   6      228.72      442.08      4.41 o 
   2   3   6      224.16      373.38      4.03 o 
   3   3   6        3.24        2.46      0.09 o 
   4   3   6       20.98       14.80      0.30 o 
   5   3   6       10.78        6.73      0.20 o 
   6   3   6        0.07        0.04      0.06 o 
   7   3   6        0.01        0.02      0.05 o 
   8   3   6        0.98        1.02      0.12 o 
   9   3   6        0.54        1.10      0.30 o 
  -7   4   6        0.08       -0.03      0.15 o 
  -6   4   6        0.00        0.05      0.20 o 
  -5   4   6       15.50       29.66      1.26 o 
  -4   4   6       54.15      123.64      3.40 o 
  -3   4   6        0.22        0.03      0.14 o 
  -2   4   6       58.57       64.05      1.40 o 
  -1   4   6       32.46       31.07      0.60 o 
   0   4   6        2.80        2.04      0.14 o 
   1   4   6       45.04       53.94      0.82 o 
   2   4   6       71.31       82.79      1.16 o 
   3   4   6        0.08        0.02      0.04 o 
   4   4   6        0.67        0.64      0.08 o 
   5   4   6        7.47        5.73      0.19 o 
   6   4   6        0.22        0.08      0.08 o 
   7   4   6        2.61        2.66      0.18 o 
   8   4   6        0.63        1.60      0.16 o 
   9   4   6        0.14        0.25      0.26 o 
  -6   5   6        1.27        2.48      0.44 o 
  -5   5   6        0.83        1.18      0.32 o 
  -4   5   6       11.90       15.82      0.93 o 
  -3   5   6        6.23        4.98      0.35 o 
  -2   5   6       62.99      101.88      2.22 o 
  -1   5   6       18.14       12.34      0.58 o 
   0   5   6       66.66       87.97      1.79 o 
   1   5   6       56.11       62.87      1.02 o 
   2   5   6       46.14       59.30      0.97 o 
   3   5   6       32.81       33.04      0.63 o 
   4   5   6       18.00       17.52      0.70 o 
   5   5   6        0.66        0.34      0.09 o 
   6   5   6        0.06       -0.01      0.05 o 
   7   5   6        0.73        0.88      0.15 o 
   8   5   6        0.00        0.11      0.10 o 
   9   5   6        0.34        0.35      0.38 o 
  -6   6   6        0.01        0.19      0.28 o 
  -5   6   6        0.08        0.30      0.26 o 
  -4   6   6        0.02        0.20      0.23 o 
  -3   6   6        5.99        6.81      0.41 o 
  -2   6   6       38.59       53.69      2.98 o 
  -1   6   6        1.02        0.55      0.24 o 
   0   6   6        8.28        5.51      0.34 o 
   1   6   6        0.18        0.06      0.08 o 
   2   6   6      238.78      716.45      8.60 o 
   3   6   6        0.77        0.09      0.08 o 
   4   6   6        0.04        0.05      0.09 o 
   5   6   6        0.14        0.14      0.07 o 
   6   6   6        0.09        0.12      0.08 o 
   7   6   6        0.00        0.02      0.06 o 
   8   6   6        0.11        0.17      0.11 o 
   9   6   6        0.04        0.24      0.11 o 
  -5   7   6        1.36        3.42      0.49 o 
  -4   7   6        0.01       -0.02      0.15 o 
  -3   7   6        0.84        0.33      0.38 o 
  -2   7   6        0.28        0.23      0.24 o 
  -1   7   6        0.17        0.13      0.15 o 
   0   7   6        6.97        4.99      0.34 o 
   1   7   6       44.88       83.65      1.71 o 
   2   7   6        6.53        6.17      0.28 o 
   3   7   6        1.25        0.86      0.13 o 
   4   7   6        2.95        2.33      0.17 o 
   5   7   6        0.26        0.39      0.14 o 
   6   7   6        0.43        0.37      0.14 o 
   7   7   6        0.20        0.15      0.15 o 
   8   7   6        0.00       -0.04      0.10 o 
  -4   8   6        0.01       -0.03      0.18 o 
  -3   8   6        0.63        0.49      0.41 o 
  -2   8   6        0.15        0.01      0.13 o 
  -1   8   6        7.32        8.88      0.66 o 
   0   8   6        2.20        2.47      0.40 o 
   1   8   6        6.24        4.41      0.35 o 
   2   8   6        7.98        7.64      0.37 o 
   3   8   6        4.85        6.49      0.34 o 
   4   8   6        1.63        1.74      0.18 o 
   5   8   6        0.08        0.05      0.09 o 
   6   8   6        0.01        0.08      0.09 o 
   7   8   6        0.07        0.05      0.10 o 
   8   8   6        0.00        0.01      0.08 o 
  -4   9   6        0.06        0.11      0.31 o 
  -3   9   6        0.36        0.39      0.38 o 
  -2   9   6        0.21        0.17      0.23 o 
  -1   9   6        0.02        0.01      0.12 o 
   0   9   6        0.06        0.02      0.15 o 
   1   9   6        2.34        2.91      0.32 o 
   2   9   6        7.75       15.83      0.94 o 
   3   9   6        2.02        3.03      0.25 o 
   4   9   6        1.20        1.68      0.18 o 
   5   9   6        0.58        1.54      0.17 o 
   6   9   6        0.07        0.06      0.10 o 
   7   9   6        0.03        0.06      0.12 o 
  -3  10   6        0.02       -0.02      0.16 o 
  -2  10   6        0.00        0.13      0.18 o 
  -1  10   6        0.03        0.07      0.16 o 
   0  10   6        0.08        0.26      0.24 o 
   1  10   6        1.35        2.56      1.60 o 
   2  10   6        0.53        0.28      0.41 o 
   3  10   6        0.29        0.15      0.13 o 
   4  10   6        1.01        2.40      0.21 o 
   5  10   6        0.14        0.31      0.15 o 
   6  10   6        0.15        0.31      0.24 o 
  -1  11   6        0.36        0.47      0.49 o 
   0  11   6        0.05        0.06      0.17 o 
   1  11   6        0.20        0.29      0.24 o 
   2  11   6        0.00       -0.01      0.15 o 
   3  11   6        0.13        0.39      0.18 o 
   4  11   6        0.06        0.13      0.18 o 
   5  11   6        0.15        0.30      0.17 o 
   2  12   6        0.02        0.08      0.17 o 
  -3 -11   7        0.23        1.09      0.36 o 
  -2 -11   7        0.24        0.22      0.22 o 
  -1 -11   7        0.12        0.35      0.37 o 
   0 -11   7        0.00        0.05      0.13 o 
   1 -11   7        0.18        0.20      0.21 o 
   2 -11   7        0.12        0.51      0.16 o 
  -4 -10   7        0.03       -0.01      0.13 o 
  -3 -10   7        0.00        0.08      0.14 o 
  -2 -10   7        0.16        0.28      0.29 o 
  -1 -10   7        0.19        0.25      0.26 o 
   0 -10   7        0.06        0.04      0.12 o 
   1 -10   7        0.48        0.44      0.14 o 
   2 -10   7        0.21        0.18      0.12 o 
   3 -10   7        1.04        1.77      0.18 o 
   4 -10   7        0.13        0.20      0.19 o 
  -5  -9   7        0.05       -0.02      0.17 o 
  -4  -9   7        0.00        0.00      0.09 o 
  -3  -9   7        0.40       -0.02      0.12 o 
  -2  -9   7        0.20        0.15      0.17 o 
  -1  -9   7        0.07        0.03      0.09 o 
   0  -9   7        0.13        0.16      0.11 o 
   1  -9   7        3.69        4.86      0.30 o 
   2  -9   7        1.52        2.12      0.21 o 
   3  -9   7        2.38        2.75      0.19 o 
   4  -9   7        0.21        0.30      0.11 o 
   5  -9   7        0.98        2.72      0.22 o 
  -6  -8   7        0.00        0.01      0.14 o 
  -5  -8   7        0.53        0.01      0.15 o 
  -4  -8   7        0.02        0.02      0.12 o 
  -3  -8   7        2.23        3.28      0.40 o 
  -2  -8   7        0.18        0.17      0.12 o 
  -1  -8   7        0.02       -0.01      0.10 o 
   0  -8   7        2.05        2.06      0.22 o 
   1  -8   7        2.99        3.59      0.21 o 
   2  -8   7       13.30       15.90      0.46 o 
   3  -8   7        1.40        1.48      0.14 o 
   4  -8   7        0.02        0.24      0.10 o 
   5  -8   7        0.00        0.02      0.07 o 
  -6  -7   7        0.13        0.02      0.15 o 
  -5  -7   7        0.50        0.03      0.17 o 
  -4  -7   7        0.00        0.01      0.10 o 
  -3  -7   7        0.06       -0.05      0.12 o 
  -2  -7   7        0.66        0.52      0.18 o 
  -1  -7   7       31.55       52.60      1.17 o 
   0  -7   7       17.50       21.96      0.57 o 
   1  -7   7       22.63       34.12      0.82 o 
   2  -7   7       16.78       23.48      0.61 o 
   3  -7   7        3.04        2.72      0.17 o 
   4  -7   7        1.32        0.42      0.15 o 
   5  -7   7        0.14        0.25      0.13 o 
   6  -7   7        0.13        0.20      0.21 o 
  -7  -6   7        0.00        0.00      0.17 o 
  -6  -6   7        0.05        0.01      0.17 o 
  -5  -6   7        0.07        0.00      0.10 o 
  -4  -6   7        0.51        0.14      0.14 o 
  -3  -6   7        1.07        0.72      0.16 o 
  -2  -6   7        6.90        7.48      0.36 o 
  -1  -6   7       31.64       45.29      1.09 o 
   0  -6   7        1.39        0.37      0.17 o 
   1  -6   7       28.72       33.79      0.68 o 
   2  -6   7       25.80       30.18      0.92 o 
   3  -6   7       14.66       15.35      0.51 o 
   4  -6   7        0.33        0.13      0.07 o 
   5  -6   7        1.00        1.31      0.33 o 
   6  -6   7        0.36        0.22      0.14 o 
  -7  -5   7        0.02       -0.26      0.28 o 
  -6  -5   7        0.37       -0.01      0.17 o 
  -5  -5   7        0.20        0.00      0.13 o 
  -4  -5   7        0.08        0.00      0.10 o 
  -3  -5   7        6.36        4.09      0.29 o 
  -2  -5   7        0.02        0.08      0.09 o 
  -1  -5   7        3.52        3.28      0.19 o 
   0  -5   7       18.17       18.22      0.52 o 
   1  -5   7       42.01       50.24      0.82 o 
   2  -5   7       37.71       38.33      0.80 o 
   3  -5   7        0.26        0.12      0.04 o 
   4  -5   7       32.06       44.84      0.65 o 
   5  -5   7        1.96        0.91      0.10 o 
   6  -5   7        0.10        0.15      0.10 o 
   7  -5   7        0.95        2.65      0.35 o 
  -7  -4   7        0.05        0.12      0.26 o 
  -6  -4   7        0.01        0.01      0.15 o 
  -5  -4   7        0.07        0.12      0.19 o 
  -4  -4   7        2.33        1.21      0.09 o 
  -3  -4   7        3.22        3.28      0.15 o 
  -2  -4   7       20.77       21.12      1.13 o 
  -1  -4   7      283.99      835.44     10.36 o 
   0  -4   7       29.94       27.16      0.58 o 
   1  -4   7       19.88       18.99      0.38 o 
   2  -4   7       67.67      105.21      1.26 o 
   3  -4   7        0.56        0.25      0.04 o 
   4  -4   7        6.59        3.90      0.14 o 
   5  -4   7       11.90       15.82      0.38 o 
   6  -4   7        6.24        6.43      0.28 o 
   7  -4   7        0.11        0.17      0.20 o 
  -7  -3   7        0.01       -0.05      0.21 o 
  -6  -3   7        0.70        0.00      0.14 o 
  -5  -3   7        0.32        0.10      0.29 o 
  -4  -3   7        9.15        8.64      0.84 o 
  -3  -3   7        8.41        6.69      0.25 o 
  -2  -3   7      138.23      315.88      4.16 o 
  -1  -3   7      185.44      352.98      3.85 o 
   0  -3   7        0.59        0.59      0.07 o 
   1  -3   7      296.34      812.46      7.40 o 
   2  -3   7        0.43        0.32      0.03 o 
   3  -3   7       13.28       13.45      0.21 o 
   4  -3   7       56.18       74.75      1.34 o 
   5  -3   7        0.03        0.01      0.02 o 
   6  -3   7        1.44        0.90      0.05 o 
   7  -3   7        0.20        0.26      0.09 o 
  -7  -2   7        0.68        1.18      0.95 o 
  -6  -2   7        2.48        2.80      0.41 o 
  -5  -2   7        0.79        0.93      0.42 o 
  -4  -2   7        0.61        0.38      0.19 o 
  -3  -2   7        5.81        1.95      0.10 o 
  -2  -2   7       45.68       47.71      2.78 o 
  -1  -2   7       27.29       20.45      0.47 o 
   0  -2   7      215.40      396.96      6.22 o 
   1  -2   7      145.69      226.48      3.63 o 
   2  -2   7       50.06       40.70      0.61 o 
   3  -2   7       34.94       31.67      1.15 o 
   4  -2   7       31.62       34.83      1.23 o 
   5  -2   7       50.62       82.00      2.34 o 
   6  -2   7        3.89        3.67      0.14 o 
   7  -2   7        2.37        2.34      0.09 o 
   8  -2   7        0.16        0.29      0.32 o 
  -7  -1   7        0.11        0.20      0.22 o 
  -6  -1   7        1.76        2.10      0.31 o 
  -5  -1   7        0.01       -0.01      0.09 o 
  -4  -1   7       16.42       12.87      0.77 o 
  -3  -1   7        2.71        1.57      0.39 o 
  -2  -1   7      128.82      200.99      5.75 o 
  -1  -1   7      104.22      129.01      1.89 o 
   0  -1   7       21.01       15.61      0.36 o 
   1  -1   7       57.13       54.15      1.05 o 
   2  -1   7       75.07       68.09      0.91 o 
   3  -1   7        5.29        4.46      0.34 o 
   4  -1   7       88.90      134.80      3.20 o 
   5  -1   7       35.81       48.76      2.11 o 
   6  -1   7        1.21        0.94      0.04 o 
   7  -1   7        0.10        0.07      0.04 o 
   8  -1   7        0.76        1.55      0.42 o 
   9  -1   7        0.00        0.00      0.13 o 
  -7   0   7        0.09        0.18      0.18 o 
  -6   0   7        2.23        3.22      0.35 o 
  -5   0   7        0.72        0.64      0.17 o 
  -4   0   7        2.09        1.83      0.28 o 
  -3   0   7        7.00        6.38      0.37 o 
  -2   0   7       18.78       10.02      0.48 o 
  -1   0   7       29.08       16.61      0.34 o 
   0   0   7        0.11        0.08      0.03 o 
   1   0   7       24.78       11.85      0.22 o 
   2   0   7       16.05        6.48      0.13 o 
   3   0   7       54.43       58.27      1.56 o 
   4   0   7       53.80       68.69      1.37 o 
   5   0   7        5.99        3.33      0.39 o 
   6   0   7       25.20       31.07      0.63 o 
   7   0   7        0.56        0.54      0.05 o 
   8   0   7        0.08        0.05      0.04 o 
   9   0   7        0.04       -0.02      0.15 o 
  -7   1   7        0.29        0.41      0.37 o 
  -6   1   7        0.90        0.52      0.51 o 
  -5   1   7        2.10        1.54      0.23 o 
  -4   1   7       13.02       12.33      0.72 o 
  -3   1   7        6.49        4.34      0.46 o 
  -2   1   7       96.84      202.56      2.89 o 
  -1   1   7       10.31        6.51      0.23 o 
   0   1   7       17.40        6.34      0.21 o 
   1   1   7      127.65      157.96      2.23 o 
   2   1   7      305.50      689.81      5.35 o 
   3   1   7        2.24        1.27      0.05 o 
   4   1   7        0.21        0.12      0.03 o 
   5   1   7      168.87      425.50      4.48 o 
   6   1   7        0.32        0.24      0.04 o 
   7   1   7        1.54        1.30      0.10 o 
   8   1   7        0.07        0.02      0.06 o 
   9   1   7        0.01       -0.02      0.22 o 
  -7   2   7        0.72        1.19      0.92 o 
  -6   2   7        2.93        5.15      0.37 o 
  -5   2   7        7.46       10.26      0.57 o 
  -4   2   7        2.86        2.12      0.11 o 
  -3   2   7       12.26        9.49      0.26 o 
  -2   2   7      135.56      276.42      3.79 o 
  -1   2   7        2.37        1.13      0.14 o 
   0   2   7       31.10       27.76      0.48 o 
   1   2   7        0.05        0.02      0.04 o 
   2   2   7        0.20        0.23      0.04 o 
   3   2   7        3.56        1.72      0.07 o 
   4   2   7       63.95       86.93      0.89 o 
   5   2   7       10.43       10.15      0.21 o 
   6   2   7        0.14        0.09      0.05 o 
   7   2   7        2.02        1.07      0.14 o 
   8   2   7        0.02        0.01      0.05 o 
   9   2   7        0.18        0.03      0.25 o 
  -7   3   7        0.55        0.49      0.50 o 
  -6   3   7        0.03        0.08      0.15 o 
  -5   3   7        1.61        1.61      0.10 o 
  -4   3   7        4.33        3.73      0.22 o 
  -3   3   7       20.73       27.75      0.89 o 
  -2   3   7        1.10        1.01      0.11 o 
  -1   3   7        8.72        4.54      0.25 o 
   0   3   7       63.19       80.73      1.17 o 
   1   3   7       21.02       17.93      0.36 o 
   2   3   7        2.62        1.64      0.11 o 
   3   3   7        2.93        1.88      0.10 o 
   4   3   7        3.34        2.03      0.10 o 
   5   3   7        0.68        0.40      0.08 o 
   6   3   7       10.54       13.36      0.33 o 
   7   3   7        1.49        2.19      0.16 o 
   8   3   7        0.34        0.20      0.11 o 
  -6   4   7        0.76        0.64      0.57 o 
  -5   4   7        3.83        4.21      0.68 o 
  -4   4   7       11.70       12.27      1.17 o 
  -3   4   7        0.76        0.33      0.13 o 
  -2   4   7       13.16       12.67      0.35 o 
  -1   4   7       45.91       54.15      0.90 o 
   0   4   7       11.10        7.77      0.33 o 
   1   4   7        3.37        0.98      0.15 o 
   2   4   7        7.74        2.63      0.17 o 
   3   4   7       12.31        7.66      0.26 o 
   4   4   7        0.52        0.33      0.07 o 
   5   4   7       18.69       22.63      0.45 o 
   6   4   7        0.14        0.13      0.06 o 
   7   4   7        2.10        2.67      0.14 o 
   8   4   7        1.32        3.07      0.33 o 
   9   4   7        0.04        0.05      0.10 o 
  -6   5   7        0.52        1.12      0.37 o 
  -5   5   7        0.01        0.05      0.11 o 
  -4   5   7        2.32        2.45      0.18 o 
  -3   5   7        4.76        3.95      0.26 o 
  -2   5   7       16.69       19.86      0.48 o 
  -1   5   7        2.35        1.46      0.14 o 
   0   5   7       14.20       14.76      0.56 o 
   1   5   7       57.47       91.82      1.33 o 
   2   5   7       16.91       13.82      0.39 o 
   3   5   7       14.85        9.70      0.40 o 
   4   5   7       10.56        8.56      0.29 o 
   5   5   7        0.00        0.05      0.05 o 
   6   5   7        0.25        0.16      0.07 o 
   7   5   7        1.62        2.69      0.21 o 
   8   5   7        0.08        0.10      0.10 o 
   9   5   7        0.64        2.05      0.20 o 
  -5   6   7        0.17        0.33      0.22 o 
  -4   6   7        0.54        0.86      0.31 o 
  -3   6   7        7.76        9.34      0.49 o 
  -2   6   7        3.08        2.87      0.46 o 
  -1   6   7        9.94        7.61      0.42 o 
   0   6   7       46.39       75.23      1.34 o 
   1   6   7        2.70        1.51      0.21 o 
   2   6   7       30.42       49.17      0.90 o 
   3   6   7       24.84       31.11      0.70 o 
   4   6   7        1.27        0.92      0.14 o 
   5   6   7        0.02        0.08      0.09 o 
   6   6   7        0.37        0.42      0.10 o 
   7   6   7        0.10        0.07      0.09 o 
   8   6   7        0.90        2.58      0.16 o 
  -5   7   7        0.18        0.55      0.34 o 
  -4   7   7        0.05        0.11      0.25 o 
  -3   7   7        0.99        0.01      0.17 o 
  -2   7   7        1.88        1.43      0.93 o 
  -1   7   7        4.32        3.12      0.30 o 
   0   7   7        1.04        0.42      0.24 o 
   1   7   7       22.47       34.88      0.75 o 
   2   7   7        0.49        0.41      0.11 o 
   3   7   7        0.01        0.12      0.11 o 
   4   7   7        3.56        3.31      0.21 o 
   5   7   7        1.19        1.45      0.15 o 
   6   7   7        0.00        0.01      0.06 o 
   7   7   7        0.29        0.44      0.16 o 
   8   7   7        0.01        0.06      0.11 o 
  -4   8   7        0.27        0.43      0.47 o 
  -3   8   7        1.53        2.92      0.42 o 
  -2   8   7        0.00        0.00      0.13 o 
  -1   8   7        0.19        0.05      0.13 o 
   0   8   7        0.39        0.44      0.16 o 
   1   8   7        0.51        0.43      0.14 o 
   2   8   7        0.06        0.05      0.09 o 
   3   8   7        8.43       14.21      0.50 o 
   4   8   7        1.50        2.75      0.19 o 
   5   8   7        0.00        0.01      0.07 o 
   6   8   7        0.73        1.33      0.17 o 
   7   8   7        0.00       -0.01      0.09 o 
  -3   9   7        0.06        0.03      0.16 o 
  -2   9   7        0.21        0.19      0.19 o 
  -1   9   7        0.01        0.06      0.18 o 
   0   9   7        0.12        0.04      0.13 o 
   1   9   7        0.91        0.62      0.42 o 
   2   9   7        1.94        3.13      0.25 o 
   3   9   7        0.75        1.02      0.16 o 
   4   9   7        0.66        1.40      0.19 o 
   5   9   7        1.18        2.84      0.22 o 
   6   9   7        0.00        0.06      0.14 o 
   7   9   7        0.00       -0.01      0.08 o 
  -2  10   7        0.17        0.48      0.40 o 
  -1  10   7        0.08        0.10      0.22 o 
   0  10   7        0.18        0.23      0.20 o 
   1  10   7        0.47        0.61      0.54 o 
   2  10   7        0.00       -0.03      0.10 o 
   3  10   7        0.32        0.18      0.17 o 
   4  10   7        0.95        2.92      0.23 o 
   5  10   7        0.04        0.15      0.13 o 
   6  10   7        0.10        0.17      0.13 o 
   0  11   7        0.00        0.03      0.17 o 
   1  11   7        0.12        0.13      0.20 o 
   2  11   7        0.00       -0.03      0.13 o 
   3  11   7        0.16        0.25      0.17 o 
   4  11   7        0.03        0.18      0.14 o 
  -1 -11   8        0.06        0.26      0.27 o 
   0 -11   8        0.01        0.01      0.10 o 
   1 -11   8        0.01        0.13      0.13 o 
  -3 -10   8        0.20        0.36      0.37 o 
  -2 -10   8        0.20        0.24      0.26 o 
  -1 -10   8        0.04        0.14      0.15 o 
   0 -10   8        0.11        0.05      0.11 o 
   1 -10   8        0.01        0.05      0.10 o 
   2 -10   8        0.14        0.17      0.19 o 
   3 -10   8        0.39        0.19      0.23 o 
  -4  -9   8        0.26        0.01      0.14 o 
  -3  -9   8        0.12        0.00      0.10 o 
  -2  -9   8        0.42        0.54      0.65 o 
  -1  -9   8        0.06        0.06      0.10 o 
   0  -9   8        0.58        0.68      0.17 o 
   1  -9   8        1.32        2.25      0.24 o 
   2  -9   8        1.97        3.00      0.30 o 
   3  -9   8        0.54        0.33      0.41 o 
   4  -9   8        0.10        0.01      0.08 o 
  -5  -8   8        0.54        0.03      0.26 o 
  -4  -8   8        0.01        0.00      0.12 o 
  -3  -8   8        0.22       -0.01      0.17 o 
  -2  -8   8        0.03        0.08      0.13 o 
  -1  -8   8        0.39        0.34      0.13 o 
   0  -8   8        0.12        0.23      0.12 o 
   1  -8   8        2.96        3.35      0.30 o 
   2  -8   8        1.29        1.57      0.17 o 
   3  -8   8        0.15        0.12      0.13 o 
   4  -8   8        2.92        4.17      0.28 o 
   5  -8   8        0.01       -0.03      0.10 o 
  -6  -7   8        0.54        0.05      0.27 o 
  -5  -7   8        0.09        0.02      0.13 o 
  -4  -7   8        0.64        0.03      0.14 o 
  -3  -7   8        0.38        0.24      0.22 o 
  -2  -7   8        0.01        0.04      0.10 o 
  -1  -7   8        5.30        6.02      0.34 o 
   0  -7   8        6.66        8.01      0.30 o 
   1  -7   8        0.04        0.01      0.06 o 
   2  -7   8        0.07        0.08      0.07 o 
   3  -7   8        0.10        0.03      0.07 o 
   4  -7   8        0.55        0.31      0.12 o 
   5  -7   8        0.52        0.90      0.29 o 
   6  -7   8        0.40        0.05      0.23 o 
  -6  -6   8        0.09        0.00      0.17 o 
  -5  -6   8        0.02       -0.01      0.16 o 
  -4  -6   8        0.72        1.37      0.39 o 
  -3  -6   8        1.51        2.04      0.21 o 
  -2  -6   8       37.68       80.67      1.58 o 
  -1  -6   8        0.26        0.11      0.09 o 
   0  -6   8        0.00       -0.02      0.06 o 
   1  -6   8        4.90        3.45      0.20 o 
   2  -6   8        4.50        4.02      0.19 o 
   3  -6   8        6.31        4.24      0.21 o 
   4  -6   8        0.29        0.11      0.05 o 
   5  -6   8        0.04        0.17      0.06 o 
   6  -6   8        0.58        0.12      0.23 o 
  -6  -5   8        0.12        0.01      0.18 o 
  -5  -5   8        0.04        0.01      0.14 o 
  -4  -5   8        0.08        0.07      0.05 o 
  -3  -5   8        0.15        0.20      0.07 o 
  -2  -5   8        0.44        0.00      0.09 o 
  -1  -5   8        2.62        2.25      0.18 o 
   0  -5   8       50.08       65.28      1.49 o 
   1  -5   8       38.24       52.45      0.87 o 
   2  -5   8        0.04        0.02      0.04 o 
   3  -5   8        0.17        0.07      0.05 o 
   4  -5   8        0.12        0.01      0.03 o 
   5  -5   8        7.53        6.74      0.39 o 
   6  -5   8        2.02        3.50      0.42 o 
   7  -5   8        0.65        0.00      0.24 o 
  -7  -4   8        0.16        0.00      0.17 o 
  -6  -4   8        0.01        0.00      0.14 o 
  -5  -4   8        0.02        0.01      0.14 o 
  -4  -4   8        0.12        0.04      0.05 o 
  -3  -4   8        0.50        0.31      0.10 o 
  -2  -4   8        6.29        6.03      0.25 o 
  -1  -4   8        0.50        0.31      0.07 o 
   0  -4   8       32.44       34.02      0.63 o 
   1  -4   8        0.49        0.10      0.06 o 
   2  -4   8       37.02       44.33      0.82 o 
   3  -4   8        6.29        3.76      0.12 o 
   4  -4   8        4.30        1.92      0.13 o 
   5  -4   8        0.02        0.02      0.02 o 
   6  -4   8        0.63        0.58      0.12 o 
   7  -4   8        0.01       -0.04      0.18 o 
  -7  -3   8        0.03       -0.06      0.16 o 
  -6  -3   8        0.33        0.00      0.16 o 
  -5  -3   8        3.63        5.78      0.48 o 
  -4  -3   8        2.93        2.73      0.53 o 
  -3  -3   8        8.54        7.02      0.19 o 
  -2  -3   8       70.66      113.17      1.77 o 
  -1  -3   8        5.27        3.76      0.19 o 
   0  -3   8       14.22       15.30      0.36 o 
   1  -3   8       84.57      142.01      1.60 o 
   2  -3   8        3.58        1.58      0.10 o 
   3  -3   8        0.28        0.16      0.02 o 
   4  -3   8        2.79        1.55      0.29 o 
   5  -3   8       46.51       84.75      2.48 o 
   6  -3   8        0.63        0.69      0.25 o 
   7  -3   8        0.14        0.07      0.18 o 
  -7  -2   8        0.04        0.01      0.15 o 
  -6  -2   8        0.42        0.58      0.53 o 
  -4  -2   8        0.40        0.25      0.18 o 
  -3  -2   8       37.36       56.13      0.84 o 
  -2  -2   8       11.39        8.83      0.46 o 
  -1  -2   8        3.85        2.03      0.13 o 
   0  -2   8        7.89        4.18      0.21 o 
   1  -2   8        0.78        0.30      0.08 o 
   2  -2   8        3.11        1.26      0.08 o 
   3  -2   8       62.79       80.90      2.23 o 
   4  -2   8        2.55        0.96      0.25 o 
   5  -2   8        4.55        3.15      0.40 o 
   6  -2   8       18.58       26.96      1.15 o 
   7  -2   8        2.90        5.30      0.43 o 
  -7  -1   8        0.50        0.68      0.66 o 
  -6  -1   8        0.29        0.30      0.18 o 
  -5  -1   8        9.61       14.38      0.68 o 
  -4  -1   8        0.07        0.16      0.12 o 
  -3  -1   8        0.88        0.79      0.17 o 
  -2  -1   8        1.64        0.92      0.12 o 
  -1  -1   8       44.44       44.45      1.08 o 
   0  -1   8       42.61       44.35      0.66 o 
   1  -1   8        0.27        0.36      0.05 o 
   2  -1   8        2.74        1.36      0.07 o 
   3  -1   8        5.27        3.41      0.52 o 
   4  -1   8        3.45        2.00      0.47 o 
   5  -1   8      108.58      261.64      5.85 o 
   6  -1   8        1.87        1.64      0.29 o 
   7  -1   8        0.99        0.21      0.21 o 
   8  -1   8        0.52       -0.02      0.27 o 
   9  -1   8        0.00        0.01      0.25 o 
  -7   0   8        0.14        0.16      0.24 o 
  -6   0   8        0.44        0.35      0.37 o 
  -5   0   8        2.32        2.79      0.32 o 
  -4   0   8        0.94        0.40      0.15 o 
  -3   0   8       11.24        8.61      0.40 o 
  -2   0   8        7.51        3.50      0.24 o 
  -1   0   8        0.51        0.31      0.05 o 
   0   0   8        3.52        2.79      0.13 o 
   1   0   8        3.62        1.73      0.11 o 
   2   0   8      122.57      150.31      1.41 o 
   3   0   8      161.68      289.74      4.22 o 
   4   0   8      100.89      209.63      6.07 o 
   5   0   8        0.18        0.05      0.15 o 
   6   0   8       16.51       24.54      1.41 o 
   7   0   8        2.28        3.27      0.35 o 
   8   0   8        0.03        0.02      0.14 o 
   9   0   8        0.13        0.00      0.13 o 
  -7   1   8        0.22        0.36      0.27 o 
  -6   1   8        1.26        2.97      0.29 o 
  -5   1   8        0.02        0.03      0.12 o 
  -4   1   8        1.07        0.94      0.29 o 
  -3   1   8       24.90       25.77      0.74 o 
  -2   1   8        1.02        0.34      0.07 o 
  -1   1   8       89.69      117.52      1.74 o 
   0   1   8        2.33        1.70      0.11 o 
   1   1   8       51.54       58.26      0.80 o 
   2   1   8        6.22        1.22      0.09 o 
   3   1   8       61.09       76.77      1.34 o 
   4   1   8        0.68        0.39      0.16 o 
   5   1   8       78.45      160.00      3.42 o 
   6   1   8        6.04        5.26      0.14 o 
   7   1   8        0.49        0.61      0.04 o 
   8   1   8        0.43       -0.02      0.16 o 
   9   1   8        0.00        0.00      0.13 o 
  -6   2   8        0.00        0.14      0.17 o 
  -5   2   8        3.71        4.23      0.35 o 
  -4   2   8       10.93       12.97      0.89 o 
  -3   2   8       18.59       22.14      0.45 o 
  -2   2   8       37.34       48.27      0.87 o 
  -1   2   8       11.05        4.66      0.24 o 
   0   2   8        0.72        0.67      0.09 o 
   1   2   8       50.23       58.40      0.74 o 
   2   2   8        0.05        0.01      0.03 o 
   3   2   8        0.14        0.06      0.03 o 
   4   2   8       31.65       35.48      0.72 o 
   5   2   8        3.31        2.35      0.10 o 
   6   2   8        9.11       12.52      0.36 o 
   7   2   8        2.45        2.36      0.16 o 
   8   2   8        1.26        2.82      0.34 o 
   9   2   8        0.01       -0.01      0.24 o 
  -6   3   8        1.49        3.17      0.33 o 
  -5   3   8        0.39        0.09      0.15 o 
  -4   3   8        0.93        0.63      0.16 o 
  -3   3   8       12.37       11.19      0.34 o 
  -2   3   8        4.35        3.89      0.20 o 
  -1   3   8       14.39       14.73      0.46 o 
   0   3   8       17.58       12.74      0.50 o 
   1   3   8        1.08        0.84      0.08 o 
   2   3   8        2.87        2.23      0.12 o 
   3   3   8        4.42        1.21      0.10 o 
   4   3   8        0.84        0.94      0.08 o 
   5   3   8        0.14        0.08      0.04 o 
   6   3   8        0.06        0.03      0.04 o 
   7   3   8        2.01        3.18      0.18 o 
   8   3   8        0.05       -0.01      0.07 o 
   9   3   8        0.29        0.02      0.18 o 
  -6   4   8        0.00       -0.08      0.17 o 
  -5   4   8        0.18       -0.14      0.23 o 
  -4   4   8        3.80        4.23      0.60 o 
  -3   4   8        1.31        1.20      0.19 o 
  -2   4   8        1.12        0.98      0.12 o 
  -1   4   8       30.84       39.40      0.86 o 
   0   4   8        2.31        1.21      0.12 o 
   1   4   8        0.66        0.50      0.08 o 
   2   4   8       12.70        8.69      0.30 o 
   3   4   8        0.03        0.05      0.06 o 
   4   4   8        4.02        1.94      0.16 o 
   5   4   8        0.00        0.01      0.04 o 
   6   4   8        0.58        0.73      0.07 o 
   7   4   8        0.20        0.05      0.06 o 
   8   4   8        0.27        0.48      0.34 o 
   9   4   8        0.06        0.02      0.17 o 
  -5   5   8        0.13        0.07      0.23 o 
  -4   5   8        0.10        0.07      0.12 o 
  -3   5   8        2.00        1.93      1.06 o 
  -2   5   8        4.09        4.81      0.21 o 
  -1   5   8        0.43        0.07      0.08 o 
   0   5   8        5.50        4.06      0.24 o 
   1   5   8       66.78      127.71      1.77 o 
   2   5   8       23.93       30.66      0.66 o 
   3   5   8        0.19        0.15      0.07 o 
   4   5   8        5.49        4.77      0.18 o 
   5   5   8        0.09        0.00      0.03 o 
   6   5   8        0.02        0.02      0.07 o 
   7   5   8        0.85        1.90      0.14 o 
   8   5   8        0.00        0.01      0.08 o 
  -5   6   8        0.02        0.04      0.24 o 
  -4   6   8        0.55        0.30      0.27 o 
  -3   6   8        0.01        0.02      0.12 o 
  -2   6   8        0.01       -0.02      0.09 o 
  -1   6   8        6.67        7.46      0.33 o 
   0   6   8       21.36       39.10      0.76 o 
   1   6   8        7.54        6.50      0.36 o 
   2   6   8        7.75        5.82      0.26 o 
   3   6   8        0.17        0.20      0.09 o 
   4   6   8        0.32        0.16      0.09 o 
   5   6   8        0.21        0.15      0.07 o 
   6   6   8        0.57        0.51      0.13 o 
   7   6   8        0.08        0.09      0.08 o 
   8   6   8        0.28        0.43      0.30 o 
  -4   7   8        0.02        0.02      0.10 o 
  -3   7   8        0.12        0.19      0.15 o 
  -2   7   8        1.71        1.73      0.57 o 
  -1   7   8        0.52        0.46      0.20 o 
   0   7   8        1.52        0.94      0.20 o 
   1   7   8        5.24        6.39      0.31 o 
   2   7   8        0.10        0.25      0.11 o 
   3   7   8        1.80        2.00      0.18 o 
   4   7   8        0.87        1.05      0.15 o 
   5   7   8        0.22        0.32      0.11 o 
   6   7   8        0.20        0.06      0.08 o 
   7   7   8        0.08        0.11      0.09 o 
   8   7   8        0.08        0.13      0.14 o 
  -3   8   8        0.35        0.32      0.22 o 
  -2   8   8        0.20        0.13      0.14 o 
  -1   8   8        0.44        0.32      0.16 o 
   0   8   8        0.02       -0.02      0.09 o 
   1   8   8        0.29        0.32      0.13 o 
   2   8   8        0.00       -0.01      0.07 o 
   3   8   8        1.82        2.02      0.25 o 
   4   8   8        2.17        3.47      0.28 o 
   5   8   8        0.00        0.08      0.11 o 
   6   8   8        0.33        0.44      0.20 o 
   7   8   8        0.00        0.01      0.10 o 
  -3   9   8        0.00        0.02      0.26 o 
  -2   9   8        0.29        0.31      0.33 o 
  -1   9   8        0.08        0.13      0.13 o 
   0   9   8        0.00        0.02      0.10 o 
   1   9   8        0.26        0.42      0.21 o 
   2   9   8        1.32        2.50      0.21 o 
   3   9   8        0.62        0.62      0.37 o 
   4   9   8        0.01       -0.03      0.13 o 
   5   9   8        1.04        2.80      0.23 o 
   6   9   8        0.01        0.07      0.10 o 
  -1  10   8        0.00        0.07      0.13 o 
   0  10   8        0.38        0.68      0.31 o 
   1  10   8        0.21        0.16      0.14 o 
   2  10   8        0.02        0.03      0.12 o 
   3  10   8        0.10        0.17      0.13 o 
   4  10   8        0.91        3.27      0.38 o 
   5  10   8        0.00        0.06      0.11 o 
   1  11   8        0.00        0.07      0.14 o 
   2  11   8        0.01       -0.06      0.14 o 
   3  11   8        0.21        0.87      0.21 o 
   4  11   8        0.01        0.07      0.13 o 
  -2 -10   9        0.02        0.26      0.37 o 
  -1 -10   9        0.03        0.02      0.10 o 
   0 -10   9        0.00        0.07      0.11 o 
   1 -10   9        0.05        0.16      0.20 o 
   2 -10   9        0.41        0.20      0.25 o 
  -4  -9   9        0.22        0.00      0.12 o 
  -3  -9   9        0.12        0.20      0.29 o 
  -2  -9   9        0.04        0.27      0.37 o 
  -1  -9   9        0.01        0.02      0.09 o 
   0  -9   9        0.17        0.22      0.14 o 
   1  -9   9        1.49        2.39      0.22 o 
   2  -9   9        2.03        3.59      0.20 o 
   3  -9   9        0.04        0.25      0.19 o 
   4  -9   9        0.09        0.10      0.20 o 
  -4  -8   9        0.13        0.00      0.12 o 
  -3  -8   9        0.05        0.28      0.31 o 
  -2  -8   9        0.28        0.36      0.31 o 
  -1  -8   9        0.16        0.12      0.13 o 
   0  -8   9        0.37        0.40      0.12 o 
   1  -8   9        5.28        8.19      0.30 o 
   2  -8   9        0.01        0.03      0.08 o 
   3  -8   9        0.05        0.01      0.07 o 
   4  -8   9        0.09        0.19      0.13 o 
   5  -8   9        0.03        0.01      0.18 o 
  -5  -7   9        0.02       -0.06      0.22 o 
  -4  -7   9        0.00       -0.02      0.07 o 
  -3  -7   9        1.02        2.24      0.23 o 
  -2  -7   9        1.09        0.90      0.17 o 
  -1  -7   9        1.98        2.60      0.20 o 
   0  -7   9        3.81        4.77      0.28 o 
   1  -7   9        1.36        1.39      0.24 o 
   2  -7   9        1.57        1.83      0.13 o 
   3  -7   9        0.29        0.08      0.08 o 
   4  -7   9        0.18        0.13      0.06 o 
   5  -7   9        0.04       -0.16      0.39 o 
  -6  -6   9        0.00        0.00      0.15 o 
  -5  -6   9        0.01       -0.01      0.17 o 
  -4  -6   9        0.19        0.17      0.11 o 
  -3  -6   9        0.41        0.49      0.10 o 
  -2  -6   9        0.18        0.22      0.12 o 
  -1  -6   9       12.43       22.60      0.59 o 
   0  -6   9        0.04        0.00      0.05 o 
   1  -6   9        5.92        6.46      0.27 o 
   2  -6   9        7.09        6.28      0.24 o 
   3  -6   9        0.30        0.25      0.17 o 
   4  -6   9        0.02        0.02      0.04 o 
   5  -6   9        1.86        2.71      0.41 o 
   6  -6   9        0.67        0.12      0.25 o 
  -6  -5   9        0.01        0.00      0.17 o 
  -5  -5   9        0.25        0.00      0.15 o 
  -4  -5   9        0.17        0.08      0.08 o 
  -3  -5   9        0.21        0.17      0.08 o 
  -2  -5   9        8.69       12.79      0.33 o 
  -1  -5   9        0.86        0.62      0.11 o 
   0  -5   9        1.50        1.07      0.12 o 
   1  -5   9       50.89      103.82      1.38 o 
   2  -5   9        0.40        0.17      0.06 o 
   3  -5   9        0.08        0.04      0.04 o 
   4  -5   9        0.23        0.18      0.04 o 
   5  -5   9        1.48       -0.04      0.33 o 
   6  -5   9        1.39        2.25      0.38 o 
  -6  -4   9        0.11        0.00      0.16 o 
  -5  -4   9        0.01       -0.01      0.15 o 
  -4  -4   9        0.07        0.01      0.03 o 
  -3  -4   9        0.60        0.57      0.08 o 
  -2  -4   9        4.63        3.85      0.26 o 
  -1  -4   9      150.67      424.42     14.99 o 
   0  -4   9       22.52       25.50      0.53 o 
   1  -4   9       14.83       14.92      0.34 o 
   2  -4   9        1.40        0.93      0.06 o 
   3  -4   9        1.11        0.62      0.04 o 
   4  -4   9        3.08        1.79      0.34 o 
   5  -4   9        1.59        0.09      0.23 o 
   6  -4   9        0.05        0.02      0.16 o 
   7  -4   9        0.01        0.10      0.34 o 
  -6  -3   9        0.06        0.00      0.15 o 
  -5  -3   9        0.15       -0.01      0.15 o 
  -4  -3   9        2.34        2.84      0.34 o 
  -3  -3   9        0.37        0.31      0.08 o 
  -2  -3   9       32.25       43.06      1.11 o 
  -1  -3   9        2.36        1.75      0.14 o 
   0  -3   9       18.04       16.14      0.50 o 
   1  -3   9       72.66      131.24      1.88 o 
   2  -3   9       14.32        9.08      0.30 o 
   3  -3   9        2.25        1.01      0.41 o 
   4  -3   9        6.68        5.34      0.49 o 
   5  -3   9       13.65       20.87      1.01 o 
   6  -3   9        0.06       -0.03      0.16 o 
   7  -3   9        0.29        0.13      0.21 o 
  -6  -2   9        0.92        2.51      0.28 o 
  -5  -2   9        0.22        0.13      0.18 o 
  -4  -2   9        0.07        0.04      0.24 o 
  -3  -2   9        7.78        8.02      0.19 o 
  -2  -2   9        1.57        1.14      0.11 o 
  -1  -2   9       14.55       14.16      0.72 o 
   0  -2   9       10.22        7.89      0.27 o 
   1  -2   9       43.74       53.22      1.44 o 
   2  -2   9        0.38        0.16      0.03 o 
   3  -2   9       34.91       35.41      1.81 o 
   4  -2   9        4.84        4.75      0.42 o 
   5  -2   9        4.53        4.83      0.48 o 
   6  -2   9        0.36        0.06      0.18 o 
   7  -2   9        0.43       -0.05      0.19 o 
  -6  -1   9        0.06        0.21      0.18 o 
  -5  -1   9        0.49        0.65      0.47 o 
  -4  -1   9       14.87       25.94      0.89 o 
  -3  -1   9        5.96        4.45      0.29 o 
  -2  -1   9        1.13        0.92      0.09 o 
  -1  -1   9        1.67        1.02      0.09 o 
   0  -1   9        0.44        0.44      0.07 o 
   1  -1   9        3.56        1.25      0.08 o 
   2  -1   9       13.47        9.35      0.16 o 
   3  -1   9        5.45        2.54      0.33 o 
   4  -1   9        2.28        0.77      0.25 o 
   5  -1   9       26.22       37.78      1.44 o 
   6  -1   9        3.53        4.14      0.44 o 
   7  -1   9        0.07       -0.05      0.17 o 
   8  -1   9        0.36        0.00      0.15 o 
  -6   0   9        0.12        0.22      0.21 o 
  -5   0   9        0.90        1.46      0.96 o 
  -4   0   9        0.47        0.52      0.16 o 
  -3   0   9        4.36        4.23      0.42 o 
  -2   0   9       21.10       22.76      0.63 o 
  -1   0   9        0.19        0.17      0.05 o 
   0   0   9        0.47        0.58      0.06 o 
   1   0   9        8.61        5.38      0.18 o 
   2   0   9       42.67       46.82      0.53 o 
   3   0   9        0.15        0.08      0.11 o 
   4   0   9       69.83      128.66      3.28 o 
   5   0   9       11.23       12.87      1.14 o 
   6   0   9        2.63        1.69      0.34 o 
   7   0   9        3.53        4.37      0.44 o 
   8   0   9        0.35        0.01      0.15 o 
   9   0   9        0.11        0.00      0.18 o 
  -6   1   9        0.27        0.60      0.48 o 
  -5   1   9        0.00        0.05      0.16 o 
  -4   1   9        6.44        7.74      0.67 o 
  -3   1   9        5.39        6.99      0.42 o 
  -2   1   9        5.53        3.37      0.15 o 
  -1   1   9        0.27        0.18      0.07 o 
   0   1   9       33.85       39.47      0.67 o 
   1   1   9        2.80        0.80      0.09 o 
   2   1   9       85.72      127.67      1.70 o 
   3   1   9        0.01        0.01      0.02 o 
   4   1   9       40.36       59.41      1.35 o 
   5   1   9       16.98       21.45      0.82 o 
   6   1   9        7.35        8.59      0.43 o 
   7   1   9        1.86        3.17      0.36 o 
   8   1   9        0.44       -0.02      0.17 o 
   9   1   9        0.04        0.00      0.12 o 
  -6   2   9        0.00        0.09      0.21 o 
  -5   2   9        0.39        0.24      0.24 o 
  -4   2   9        0.37        0.50      0.42 o 
  -3   2   9        4.15        3.46      0.20 o 
  -2   2   9        8.74        6.71      0.37 o 
  -1   2   9       10.76        9.67      0.39 o 
   0   2   9        4.19        2.12      0.20 o 
   1   2   9       18.93       11.13      0.36 o 
   2   2   9       12.19       10.75      0.24 o 
   3   2   9        0.70        0.63      0.05 o 
   4   2   9       55.78       94.66      0.97 o 
   5   2   9       26.32       43.62      0.91 o 
   6   2   9        0.30        0.37      0.08 o 
   7   2   9        3.55        4.88      0.40 o 
   8   2   9        0.45       -0.03      0.19 o 
   9   2   9        0.06       -0.01      0.16 o 
  -6   3   9        0.30        0.27      0.33 o 
  -5   3   9        0.02        0.01      0.11 o 
  -4   3   9        0.04        0.06      0.08 o 
  -3   3   9        3.86        4.00      0.18 o 
  -2   3   9        2.84        1.95      0.15 o 
  -1   3   9        0.18        0.17      0.08 o 
   0   3   9       46.59       70.98      1.04 o 
   1   3   9        0.12        0.05      0.06 o 
   2   3   9        0.06        0.04      0.05 o 
   3   3   9        0.25        0.15      0.05 o 
   4   3   9       26.73       38.34      0.48 o 
   5   3   9        0.00        0.05      0.04 o 
   6   3   9        7.26        9.38      0.20 o 
   7   3   9        5.23       10.91      0.37 o 
   8   3   9        0.50        0.02      0.13 o 
   9   3   9        0.40       -0.02      0.20 o 
  -5   4   9        0.04        0.19      0.26 o 
  -4   4   9        0.15        0.16      0.10 o 
  -3   4   9        3.80        4.03      0.33 o 
  -2   4   9        1.66        0.73      0.18 o 
  -1   4   9       21.13       28.41      0.71 o 
   0   4   9       15.70       14.80      0.40 o 
   1   4   9        8.50        7.91      0.26 o 
   2   4   9       16.91       19.44      0.41 o 
   3   4   9        0.06        0.00      0.04 o 
   4   4   9        3.56        2.57      0.14 o 
   5   4   9        0.55        0.46      0.08 o 
   6   4   9        1.34        1.51      0.11 o 
   7   4   9        1.04        1.43      0.38 o 
   8   4   9        0.29       -0.06      0.22 o 
  -5   5   9        0.01        0.01      0.19 o 
  -4   5   9        0.02        0.03      0.08 o 
  -3   5   9        0.07        0.06      0.13 o 
  -2   5   9        6.50        6.53      0.39 o 
  -1   5   9        5.44        5.66      0.32 o 
   0   5   9        4.43        4.29      0.31 o 
   1   5   9       41.57       78.63      1.23 o 
   2   5   9        0.21        0.05      0.07 o 
   3   5   9       18.75       25.80      0.70 o 
   4   5   9        0.41        0.15      0.07 o 
   5   5   9        0.02        0.00      0.06 o 
   6   5   9        0.10        0.02      0.06 o 
   7   5   9        0.00        0.00      0.04 o 
   8   5   9        0.16        0.05      0.13 o 
  -4   6   9        0.04        0.09      0.11 o 
  -3   6   9        3.91        6.87      0.71 o 
  -2   6   9        0.01       -0.03      0.10 o 
  -1   6   9        2.04        1.61      0.17 o 
   0   6   9       18.08       34.86      0.72 o 
   1   6   9        3.37        3.72      0.26 o 
   2   6   9        2.24        2.53      0.18 o 
   3   6   9        6.31        8.04      0.30 o 
   4   6   9        0.00        0.10      0.09 o 
   5   6   9        0.57        0.25      0.14 o 
   6   6   9        0.25       -0.02      0.07 o 
   7   6   9        0.15       -0.01      0.07 o 
   8   6   9        0.13        0.02      0.08 o 
  -4   7   9        0.32        0.19      0.20 o 
  -3   7   9        0.03        0.04      0.11 o 
  -2   7   9        1.49        2.02      0.57 o 
  -1   7   9        1.10        1.68      0.52 o 
   0   7   9        0.45        0.31      0.13 o 
   1   7   9        0.23        0.26      0.12 o 
   2   7   9        4.58        7.02      0.28 o 
   3   7   9        0.09        0.04      0.08 o 
   4   7   9        0.20        0.27      0.11 o 
   5   7   9        0.86        0.82      0.25 o 
   6   7   9        0.00        0.02      0.11 o 
   7   7   9        0.01        0.01      0.08 o 
  -3   8   9        0.21        0.21      0.17 o 
  -2   8   9        0.02        0.02      0.12 o 
  -1   8   9        0.11        0.11      0.11 o 
   0   8   9        0.13        0.08      0.11 o 
   1   8   9        0.27        0.70      0.14 o 
   2   8   9        0.05        0.09      0.11 o 
   3   8   9        2.35        3.74      0.28 o 
   4   8   9        0.12        0.50      0.14 o 
   5   8   9        0.02        0.02      0.10 o 
   6   8   9        0.01       -0.02      0.09 o 
   7   8   9        0.01        0.05      0.09 o 
  -2   9   9        0.03        0.10      0.16 o 
  -1   9   9        0.00        0.01      0.11 o 
   0   9   9        0.01       -0.08      0.12 o 
   1   9   9        0.40        0.55      0.24 o 
   2   9   9        0.38        0.12      0.15 o 
   3   9   9        0.11        0.13      0.16 o 
   4   9   9        0.03        0.07      0.13 o 
   5   9   9        0.35        0.58      0.29 o 
   6   9   9        0.01        0.00      0.07 o 
   0  10   9        0.61        2.07      0.29 o 
   1  10   9        0.00       -0.01      0.11 o 
   2  10   9        0.01       -0.01      0.11 o 
   3  10   9        0.14        0.07      0.12 o 
   4  10   9        0.34        0.84      0.30 o 
   5  10   9        0.00        0.04      0.11 o 
  -1 -10  10        0.00        0.03      0.27 o 
   0 -10  10        0.06        0.26      0.14 o 
   1 -10  10        0.56        2.28      0.29 o 
  -3  -9  10        0.05        0.22      0.31 o 
  -2  -9  10        0.21        0.52      0.49 o 
  -1  -9  10        0.22        0.22      0.29 o 
   0  -9  10        0.20        0.16      0.15 o 
   1  -9  10        0.18        0.10      0.10 o 
   2  -9  10        0.42        0.81      0.57 o 
   3  -9  10        0.11       -0.01      0.16 o 
  -4  -8  10        0.00       -0.01      0.12 o 
  -3  -8  10        0.06        0.26      0.26 o 
  -2  -8  10        0.65        0.93      0.66 o 
  -1  -8  10        0.36        0.66      0.18 o 
   0  -8  10        0.25        0.21      0.11 o 
   1  -8  10        0.99        1.78      0.15 o 
   2  -8  10        0.01        0.01      0.10 o 
   3  -8  10        0.02        0.02      0.07 o 
   4  -8  10        0.08        0.64      0.30 o 
  -4  -7  10        0.00       -0.01      0.13 o 
  -3  -7  10        0.20        0.25      0.13 o 
  -2  -7  10        0.07        0.10      0.09 o 
  -1  -7  10        0.71        0.94      0.18 o 
   0  -7  10        0.99        1.20      0.18 o 
   1  -7  10        0.44        0.49      0.10 o 
   2  -7  10        0.65        0.26      0.12 o 
   3  -7  10        0.24        0.12      0.07 o 
   4  -7  10        0.00       -0.06      0.34 o 
   5  -7  10        0.09        0.14      0.26 o 
  -5  -6  10        0.02        0.00      0.13 o 
  -4  -6  10        0.49        0.00      0.24 o 
  -3  -6  10        0.37        0.83      0.29 o 
  -2  -6  10        0.27        0.48      0.10 o 
  -1  -6  10        0.59        0.79      0.11 o 
   0  -6  10        0.00       -0.01      0.07 o 
   1  -6  10        1.52        1.83      0.12 o 
   2  -6  10        3.31        3.58      0.16 o 
   3  -6  10        0.52        0.19      0.13 o 
   4  -6  10        0.03        0.04      0.05 o 
   5  -6  10        0.01        0.12      0.37 o 
   6  -6  10        0.09       -0.04      0.22 o 
  -5  -5  10        0.01        0.00      0.14 o 
  -4  -5  10        0.21        0.00      0.13 o 
  -3  -5  10        2.66        3.78      0.28 o 
  -2  -5  10        1.58        1.81      0.22 o 
  -1  -5  10        1.59        1.22      0.16 o 
   0  -5  10       17.89       31.14      0.56 o 
   1  -5  10       18.40       29.16      0.54 o 
   2  -5  10        1.92        1.72      0.09 o 
   3  -5  10        1.73        1.54      0.07 o 
   4  -5  10        2.58        3.20      0.41 o 
   5  -5  10        0.43       -0.02      0.18 o 
   6  -5  10        0.33        0.14      0.25 o 
  -6  -4  10        0.01        0.00      0.14 o 
  -5  -4  10        0.01        0.00      0.15 o 
  -4  -4  10        0.67        0.00      0.15 o 
  -3  -4  10        0.25        0.21      0.07 o 
  -2  -4  10        2.62        2.86      0.17 o 
  -1  -4  10       10.99       15.12      0.48 o 
   0  -4  10       32.16       63.30      1.65 o 
   1  -4  10        0.13        0.07      0.09 o 
   2  -4  10        9.06       10.42      0.33 o 
   3  -4  10       17.49       21.11      1.35 o 
   4  -4  10        3.29        3.37      0.63 o 
   5  -4  10        1.44       -0.08      0.23 o 
   6  -4  10        0.08       -0.10      0.21 o 
   7  -4  10        0.05        0.00      0.15 o 
  -6  -3  10        0.00       -0.02      0.14 o 
  -5  -3  10        0.10        0.00      0.12 o 
  -4  -3  10        0.07        0.00      0.10 o 
  -3  -3  10        1.50        1.37      0.13 o 
  -2  -3  10        5.11        4.28      0.20 o 
  -1  -3  10        0.86        0.59      0.14 o 
   0  -3  10       12.50       13.72      0.45 o 
   1  -3  10        4.23        4.16      0.23 o 
   2  -3  10       22.49       32.33      0.97 o 
   3  -3  10       11.93       12.58      0.72 o 
   4  -3  10        0.39        0.25      0.20 o 
   5  -3  10        4.99        4.95      0.51 o 
   6  -3  10        0.19        0.00      0.13 o 
   7  -3  10        0.08        0.15      0.22 o 
  -6  -2  10        0.06        0.07      0.16 o 
  -5  -2  10        0.09        0.24      0.24 o 
  -4  -2  10        0.03       -0.01      0.12 o 
  -3  -2  10        5.80        5.68      0.38 o 
  -2  -2  10        6.76        6.68      0.23 o 
  -1  -2  10        0.18        0.03      0.06 o 
   0  -2  10      122.73      306.60      3.47 o 
   1  -2  10       20.40       24.01      0.49 o 
   2  -2  10        1.94        1.84      0.08 o 
   3  -2  10       11.29       11.48      0.67 o 
   4  -2  10        4.60        3.94      0.43 o 
   5  -2  10        1.47        1.05      0.48 o 
   6  -2  10        1.37        1.79      0.33 o 
   7  -2  10        0.28        0.07      0.33 o 
  -6  -1  10        0.00        0.06      0.16 o 
  -5  -1  10        0.10       -0.02      0.12 o 
  -4  -1  10        0.32        0.11      0.16 o 
  -3  -1  10        2.18        1.80      0.21 o 
  -2  -1  10        0.65        0.37      0.07 o 
  -1  -1  10       22.05       21.33      0.59 o 
   0  -1  10       51.62       88.16      2.54 o 
   1  -1  10        3.25        2.27      0.10 o 
   2  -1  10       81.80      152.03      1.55 o 
   3  -1  10       27.91       44.40      1.94 o 
   4  -1  10        1.95        1.46      0.46 o 
   5  -1  10       34.55       69.35      2.15 o 
   6  -1  10        5.60        6.76      0.58 o 
   7  -1  10        0.88        0.05      0.33 o 
   8  -1  10        0.03        0.07      0.20 o 
  -6   0  10        0.27        0.55      0.45 o 
  -5   0  10        0.68        0.72      0.63 o 
  -4   0  10        0.13        0.00      0.09 o 
  -3   0  10        5.57        6.68      0.52 o 
  -2   0  10        0.32        0.11      0.10 o 
  -1   0  10        1.05        0.37      0.12 o 
   0   0  10        2.46        1.20      0.13 o 
   1   0  10       33.35       44.68      0.57 o 
   2   0  10       58.04       94.74      1.50 o 
   3   0  10        0.48        0.29      0.12 o 
   4   0  10       37.27       63.59      1.99 o 
   5   0  10        0.82        0.29      0.21 o 
   6   0  10        4.07        5.41      0.50 o 
   8   0  10        0.06        0.08      0.20 o 
  -6   1  10        0.21        0.34      0.34 o 
  -5   1  10        0.01        0.00      0.11 o 
  -4   1  10        0.44        0.42      0.35 o 
  -3   1  10       14.40       21.21      0.91 o 
  -2   1  10        2.50        1.64      0.12 o 
  -1   1  10       11.64        9.87      0.37 o 
   0   1  10        0.17        0.09      0.05 o 
   1   1  10        3.41        2.40      0.14 o 
   2   1  10        3.01        1.49      0.08 o 
   3   1  10        0.00        0.00      0.02 o 
   4   1  10        9.10        9.43      0.49 o 
   5   1  10        0.38        0.26      0.14 o 
   6   1  10        2.37        2.18      0.36 o 
   8   1  10        0.00        0.05      0.19 o 
  -5   2  10        0.28        0.46      0.38 o 
  -4   2  10        1.33        1.91      0.24 o 
  -3   2  10        0.09       -0.01      0.04 o 
  -2   2  10        4.65        6.57      0.30 o 
  -1   2  10       15.89       18.76      0.56 o 
   0   2  10        0.39        0.45      0.12 o 
   1   2  10        7.65        6.02      0.25 o 
   2   2  10        1.18        1.35      0.12 o 
   3   2  10       55.13       94.41      1.29 o 
   4   2  10        2.03        1.52      0.09 o 
   5   2  10        0.95        0.74      0.18 o 
   6   2  10        0.14       -0.04      0.13 o 
   7   2  10        0.33        0.20      0.41 o 
   8   2  10        0.43        1.11      0.31 o 
  -5   3  10        0.01       -0.02      0.13 o 
  -4   3  10        0.23        0.19      0.33 o 
  -3   3  10        0.62        0.67      0.16 o 
  -2   3  10        3.86        5.31      0.29 o 
  -1   3  10        0.01       -0.02      0.07 o 
   0   3  10        0.03        0.00      0.05 o 
   1   3  10       11.32        8.51      0.34 o 
   2   3  10        1.33        1.17      0.10 o 
   3   3  10       16.92       21.67      0.38 o 
   4   3  10        0.24        0.34      0.07 o 
   5   3  10        5.26        5.84      0.29 o 
   6   3  10       10.31       18.97      0.84 o 
   7   3  10        1.77        3.77      0.32 o 
   8   3  10        0.03       -0.04      0.14 o 
  -5   4  10        0.03        0.00      0.12 o 
  -4   4  10        0.12        0.22      0.40 o 
  -3   4  10        0.17        0.05      0.11 o 
  -2   4  10        0.02       -0.02      0.07 o 
  -1   4  10        2.35        1.95      0.18 o 
   0   4  10        9.37       14.66      0.43 o 
   1   4  10        0.01        0.09      0.07 o 
   2   4  10        0.06        0.05      0.06 o 
   3   4  10        0.06        0.06      0.05 o 
   4   4  10        5.41        7.96      0.28 o 
   5   4  10        3.99        4.87      0.20 o 
   6   4  10        6.31       13.39      0.51 o 
   7   4  10        0.09        0.02      0.19 o 
   8   4  10        0.79        2.10      0.39 o 
  -4   5  10        0.20        0.00      0.25 o 
  -3   5  10        0.02       -0.03      0.09 o 
  -2   5  10        1.45        1.93      0.19 o 
  -1   5  10        1.43        1.63      0.15 o 
   0   5  10        2.97        2.35      0.18 o 
   1   5  10        6.18        7.10      0.26 o 
   2   5  10        1.57        1.03      0.15 o 
   3   5  10        2.39        2.54      0.15 o 
   4   5  10        0.01        0.01      0.05 o 
   5   5  10        0.75        0.02      0.12 o 
   6   5  10        0.09       -0.01      0.04 o 
   7   5  10        0.75        1.75      0.13 o 
   8   5  10        0.10       -0.07      0.22 o 
  -4   6  10        0.20        0.02      0.37 o 
  -3   6  10        0.05        0.05      0.11 o 
  -2   6  10        0.00       -0.01      0.09 o 
  -1   6  10        2.11        2.58      0.21 o 
   0   6  10        4.09        5.57      0.30 o 
   1   6  10        0.27        0.16      0.13 o 
   2   6  10        0.57        0.44      0.11 o 
   3   6  10        2.89        3.89      0.19 o 
   4   6  10        0.03       -0.01      0.06 o 
   5   6  10        0.43        0.20      0.16 o 
   6   6  10        0.74        1.22      0.33 o 
   7   6  10        0.02        0.01      0.05 o 
  -3   7  10        0.47        0.45      0.41 o 
  -2   7  10        0.66        0.79      0.49 o 
  -1   7  10        0.49        0.38      0.28 o 
   0   7  10        0.00        0.05      0.09 o 
   1   7  10        0.06        0.15      0.10 o 
   2   7  10        3.23        5.86      0.30 o 
   3   7  10        1.57        2.55      0.18 o 
   4   7  10        2.18        4.12      0.22 o 
   5   7  10        1.60        2.83      0.20 o 
   6   7  10        0.01        0.00      0.06 o 
   7   7  10        0.09        0.00      0.06 o 
  -2   8  10        0.28        0.36      0.25 o 
  -1   8  10        0.00       -0.02      0.10 o 
   0   8  10        0.16        0.23      0.13 o 
   1   8  10        1.11        2.27      0.20 o 
   2   8  10        0.16        0.24      0.14 o 
   3   8  10        0.52        1.35      0.18 o 
   4   8  10        2.03        5.19      0.28 o 
   5   8  10        0.00        0.01      0.08 o 
   6   8  10        0.05        0.00      0.06 o 
  -1   9  10        0.14        0.41      0.22 o 
   0   9  10        0.10        0.32      0.24 o 
   1   9  10        0.00        0.01      0.10 o 
   2   9  10        0.09        0.10      0.14 o 
   3   9  10        0.50        0.94      0.62 o 
   4   9  10        0.04        0.04      0.13 o 
   5   9  10        0.05        0.11      0.11 o 
   1  10  10        0.00        0.05      0.14 o 
   2  10  10        0.00        0.03      0.16 o 
   3  10  10        0.03        0.01      0.13 o 
   4  10  10        0.14        0.03      0.14 o 
  -1  -9  11        0.00       -0.06      0.13 o 
   0  -9  11        0.54        1.64      0.18 o 
   1  -9  11        0.01       -0.01      0.08 o 
   2  -9  11        0.40        1.11      0.15 o 
  -3  -8  11        0.00        0.02      0.09 o 
  -2  -8  11        0.37        0.87      0.30 o 
  -1  -8  11        0.68        1.30      0.15 o 
   0  -8  11        0.10        0.07      0.09 o 
   1  -8  11        0.23        0.45      0.10 o 
   2  -8  11        0.02        0.06      0.07 o 
   3  -8  11        0.01        0.01      0.17 o 
   4  -8  11        0.09        0.44      0.32 o 
  -4  -7  11        0.04        0.40      0.46 o 
  -3  -7  11        0.49        0.86      0.16 o 
  -2  -7  11        0.30        0.55      0.23 o 
  -1  -7  11        0.72        1.65      0.32 o 
   0  -7  11        0.67        1.16      0.19 o 
   1  -7  11        0.34        0.34      0.10 o 
   2  -7  11        0.14        0.19      0.10 o 
   3  -7  11        0.00       -0.10      0.21 o 
   4  -7  11        0.10        0.18      0.25 o 
   5  -7  11        0.18        0.02      0.36 o 
  -4  -6  11        0.28        1.00      0.50 o 
  -3  -6  11        0.00        0.03      0.08 o 
  -2  -6  11        0.04        0.06      0.10 o 
  -1  -6  11        0.86        0.66      0.13 o 
   0  -6  11        0.89        1.15      0.12 o 
   1  -6  11        0.78        0.82      0.14 o 
   2  -6  11        0.00       -0.01      0.07 o 
   3  -6  11        0.07        0.10      0.07 o 
   4  -6  11        0.21        0.14      0.23 o 
   5  -6  11        1.49        3.93      0.49 o 
   6  -6  11        0.03        0.16      0.27 o 
  -5  -5  11        0.51        2.55      0.41 o 
  -4  -5  11        0.10        0.00      0.14 o 
  -3  -5  11        0.17        0.28      0.10 o 
  -2  -5  11        2.40        3.46      0.26 o 
  -1  -5  11        0.16        0.02      0.09 o 
   0  -5  11        2.71        2.97      0.20 o 
   1  -5  11        2.69        3.40      0.27 o 
   2  -5  11        1.47        1.41      0.16 o 
   3  -5  11        0.55        0.14      0.28 o 
   4  -5  11        0.64        1.20      0.30 o 
   5  -5  11        0.08        0.05      0.21 o 
   6  -5  11        0.81        2.46      0.42 o 
  -5  -4  11        0.14       -0.01      0.17 o 
  -4  -4  11        0.38       -0.01      0.17 o 
  -3  -4  11        4.94        8.05      0.39 o 
  -2  -4  11        0.38        0.58      0.11 o 
  -1  -4  11        8.49       10.98      0.37 o 
   0  -4  11        0.98        1.13      0.13 o 
   1  -4  11        0.60        0.18      0.12 o 
   2  -4  11        2.17        1.82      0.21 o 
   3  -4  11        5.12        7.53      0.53 o 
   4  -4  11        0.51        0.22      0.22 o 
   5  -4  11        0.24       -0.10      0.21 o 
   6  -4  11        0.00       -0.01      0.17 o 
  -5  -3  11        0.03        0.17      0.17 o 
  -4  -3  11        0.26        0.00      0.13 o 
  -3  -3  11        0.24        0.14      0.06 o 
  -2  -3  11        3.72        4.68      0.23 o 
  -1  -3  11        7.14        9.61      0.38 o 
   0  -3  11        0.08       -0.01      0.07 o 
   1  -3  11       13.02       15.68      0.54 o 
   2  -3  11       17.95       23.46      0.40 o 
   3  -3  11        2.02        2.21      0.32 o 
   4  -3  11        0.49        0.54      0.24 o 
   5  -3  11        0.81        0.10      0.22 o 
   6  -3  11        0.02       -0.02      0.28 o 
   7  -3  11        0.26        0.09      0.24 o 
  -5  -2  11        0.13        0.32      0.31 o 
  -4  -2  11        0.64        0.18      0.25 o 
  -3  -2  11        0.00       -0.01      0.08 o 
  -2  -2  11        3.51        4.24      0.18 o 
  -1  -2  11       24.26       44.41      0.82 o 
   0  -2  11       18.32       26.20      0.51 o 
   1  -2  11        1.62        1.21      0.15 o 
   2  -2  11        1.81        1.36      0.09 o 
   3  -2  11        3.42        2.27      0.34 o 
   4  -2  11       21.85       43.26      1.52 o 
   5  -2  11        0.23       -0.01      0.15 o 
   6  -2  11        0.04        0.11      0.34 o 
   7  -2  11        0.08       -0.02      0.18 o 
  -5  -1  11        0.01       -0.02      0.13 o 
  -4  -1  11        1.42        3.07      0.31 o 
  -3  -1  11        0.26        0.09      0.19 o 
  -2  -1  11        6.45        8.72      0.27 o 
  -1  -1  11        2.67        1.79      0.14 o 
   0  -1  11        2.94        1.98      0.14 o 
   1  -1  11       10.14       12.36      0.28 o 
   2  -1  11       18.90       24.50      0.40 o 
   3  -1  11       19.75       37.20      1.30 o 
   4  -1  11        0.94        0.69      0.25 o 
   5  -1  11        0.05       -0.02      0.15 o 
   6  -1  11        4.02        7.33      0.57 o 
   7  -1  11        0.60        1.39      0.32 o 
   8  -1  11        0.00        0.13      0.23 o 
  -5   0  11        0.00       -0.03      0.14 o 
  -4   0  11        0.08        0.21      0.18 o 
  -3   0  11        0.18        0.14      0.15 o 
  -2   0  11        3.16        2.27      0.22 o 
  -1   0  11        0.67        0.57      0.09 o 
   0   0  11        0.04        0.03      0.06 o 
   1   0  11       76.44      168.77      3.02 o 
   2   0  11        5.74        6.28      0.16 o 
   3   0  11        2.82        2.87      0.35 o 
   4   0  11       12.20       19.23      0.92 o 
   5   0  11        0.16       -0.04      0.17 o 
   6   0  11        0.00       -0.04      0.17 o 
   7   0  11        0.92        1.46      0.34 o 
   8   0  11        0.06        0.17      0.24 o 
  -5   1  11        0.02        0.04      0.15 o 
  -4   1  11        1.66        1.92      0.30 o 
  -3   1  11        1.35        1.12      0.19 o 
  -2   1  11        0.16        0.06      0.10 o 
  -1   1  11        0.36        0.48      0.13 o 
   0   1  11       22.53       31.19      0.57 o 
   1   1  11        7.53        7.32      0.22 o 
   2   1  11        2.27        1.76      0.09 o 
   3   1  11       13.59       14.56      0.33 o 
   4   1  11        2.71        2.61      0.30 o 
   5   1  11        0.40        0.46      0.16 o 
   6   1  11        7.80       17.68      1.25 o 
   7   1  11        0.04        0.25      0.24 o 
   8   1  11        0.03        0.22      0.24 o 
  -5   2  11        0.25        0.29      0.24 o 
  -4   2  11        0.17        0.20      0.16 o 
  -3   2  11        0.72        0.87      0.24 o 
  -2   2  11        4.21        4.20      0.26 o 
  -1   2  11        3.97        4.52      0.23 o 
   0   2  11        3.52        3.65      0.24 o 
   1   2  11        0.10       -0.04      0.08 o 
   2   2  11        0.04        0.00      0.05 o 
   3   2  11       10.38       10.84      0.31 o 
   4   2  11        0.01        0.01      0.03 o 
   5   2  11        0.59        0.64      0.22 o 
   6   2  11        0.92        2.28      0.91 o 
   7   2  11        0.92        1.41      0.99 o 
   8   2  11        0.75        2.52      0.41 o 
  -4   3  11        0.00        0.05      0.14 o 
  -3   3  11        0.39        0.50      0.14 o 
  -2   3  11        5.94        7.58      0.42 o 
  -1   3  11        0.00        0.00      0.06 o 
   0   3  11       17.48       27.30      1.18 o 
   1   3  11        4.57        3.82      0.23 o 
   2   3  11        1.20        0.69      0.13 o 
   3   3  11        0.26        0.18      0.06 o 
   4   3  11        0.59        0.44      0.06 o 
   5   3  11        1.46        1.42      0.14 o 
   6   3  11        1.18        1.07      0.79 o 
   7   3  11        0.89        2.81      0.29 o 
   8   3  11        0.01        0.00      0.11 o 
  -4   4  11        0.08        0.00      0.15 o 
  -3   4  11        0.96        1.28      0.74 o 
  -2   4  11        0.02       -0.03      0.09 o 
  -1   4  11        3.68        5.61      0.42 o 
   0   4  11       17.57       31.99      0.79 o 
   1   4  11        1.23        1.33      0.12 o 
   2   4  11        1.89        1.89      0.21 o 
   3   4  11        0.27        0.11      0.09 o 
   4   4  11        5.73        7.88      0.23 o 
   5   4  11        2.16        2.82      0.12 o 
   6   4  11        0.26        0.21      0.13 o 
   7   4  11        0.14       -0.04      0.35 o 
   8   4  11        0.20       -0.04      0.23 o 
  -4   5  11        0.13       -0.01      0.21 o 
  -3   5  11        0.17        0.13      0.15 o 
  -2   5  11        0.50        0.49      0.33 o 
  -1   5  11        2.38        4.81      0.27 o 
   0   5  11        1.99        2.46      0.18 o 
   1   5  11        0.13        0.09      0.09 o 
   2   5  11        0.39        0.28      0.10 o 
   3   5  11        0.16        0.24      0.08 o 
   4   5  11        0.53        0.47      0.14 o 
   5   5  11        0.02        0.03      0.05 o 
   6   5  11        0.19        0.02      0.08 o 
   7   5  11        0.67        2.51      0.41 o 
  -3   6  11        0.33        0.21      0.20 o 
  -2   6  11        0.33        0.37      0.26 o 
  -1   6  11        0.71        0.41      0.28 o 
   0   6  11        0.11        0.01      0.09 o 
   1   6  11        0.05        0.02      0.11 o 
   2   6  11        0.04        0.06      0.11 o 
   3   6  11        0.04       -0.02      0.08 o 
   4   6  11        0.04       -0.02      0.09 o 
   5   6  11        0.38        0.44      0.19 o 
   6   6  11        0.20        0.07      0.12 o 
   7   6  11        0.17       -0.02      0.22 o 
  -2   7  11        0.17        0.38      0.31 o 
  -1   7  11        0.01        0.01      0.09 o 
   0   7  11        0.03        0.07      0.10 o 
   1   7  11        0.02        0.09      0.11 o 
   2   7  11        0.85        1.31      0.15 o 
   3   7  11        0.21        0.11      0.12 o 
   4   7  11        0.24        0.38      0.14 o 
   5   7  11        0.47        1.15      0.34 o 
   6   7  11        0.02        0.00      0.07 o 
  -1   8  11        0.05        0.29      0.16 o 
   0   8  11        0.37        0.54      0.37 o 
   1   8  11        0.19        0.11      0.13 o 
   2   8  11        0.01        0.00      0.10 o 
   3   8  11        0.20        0.28      0.12 o 
   4   8  11        0.69        2.11      0.35 o 
   5   8  11        0.02        0.03      0.09 o 
   6   8  11        0.09       -0.01      0.08 o 
   0   9  11        0.01       -0.01      0.13 o 
   1   9  11        0.01       -0.05      0.13 o 
   2   9  11        0.07        0.19      0.15 o 
   3   9  11        0.15        0.17      0.17 o 
   4   9  11        0.00        0.00      0.08 o 
  -1  -8  12        0.04        0.29      0.12 o 
   0  -8  12        0.01       -0.03      0.09 o 
   1  -8  12        0.19        0.39      0.11 o 
   2  -8  12        0.01       -0.05      0.21 o 
   3  -8  12        0.00       -0.07      0.24 o 
  -2  -7  12        0.35        1.35      0.19 o 
  -1  -7  12        0.48        0.59      0.23 o 
   0  -7  12        0.05        0.22      0.11 o 
   1  -7  12        0.26        0.16      0.10 o 
   2  -7  12        0.00        0.02      0.10 o 
   3  -7  12        0.26        0.33      0.43 o 
   4  -7  12        0.36        1.59      0.39 o 
  -3  -6  12        0.39        1.50      0.32 o 
  -2  -6  12        0.00       -0.06      0.10 o 
  -1  -6  12        0.26        0.41      0.17 o 
   0  -6  12        1.66        2.66      0.22 o 
   1  -6  12        0.43        0.44      0.16 o 
   2  -6  12        0.65        1.07      0.16 o 
   3  -6  12        0.00       -0.11      0.21 o 
   4  -6  12        0.07        0.01      0.18 o 
   5  -6  12        0.16        0.36      0.30 o 
  -4  -5  12        0.00        0.08      0.35 o 
  -3  -5  12        0.22        0.97      0.27 o 
  -2  -5  12        1.45        2.62      0.29 o 
  -1  -5  12        1.09        1.37      0.21 o 
   0  -5  12        0.20        0.06      0.09 o 
   1  -5  12        0.18        0.14      0.20 o 
   2  -5  12        1.02        1.34      0.17 o 
   3  -5  12        0.54        0.88      0.28 o 
   4  -5  12        0.80        2.09      0.36 o 
   5  -5  12        0.00        0.01      0.17 o 
   6  -5  12        0.00       -0.02      0.21 o 
  -4  -4  12        0.67        1.98      0.37 o 
  -3  -4  12        2.14        6.10      0.69 o 
  -2  -4  12        0.14        0.05      0.08 o 
  -1  -4  12        0.40        0.63      0.12 o 
   0  -4  12        1.79        2.34      0.17 o 
   1  -4  12        0.07        0.02      0.06 o 
   2  -4  12        1.25        1.61      0.10 o 
   3  -4  12        1.23        1.18      0.47 o 
   4  -4  12        0.18        0.16      0.22 o 
   5  -4  12        0.09        0.19      0.23 o 
   6  -4  12        0.45       -0.02      0.22 o 
  -4  -3  12        1.82        6.07      0.35 o 
  -3  -3  12        0.13        0.08      0.13 o 
  -2  -3  12        0.71        0.95      0.11 o 
  -1  -3  12        6.34       10.79      0.28 o 
   0  -3  12        0.85        0.47      0.09 o 
   1  -3  12        0.19        0.08      0.05 o 
   2  -3  12        6.43        8.12      0.18 o 
   3  -3  12        0.08        0.03      0.15 o 
   4  -3  12        0.21        0.17      0.34 o 
   5  -3  12        0.42        0.22      0.23 o 
   6  -3  12        0.04       -0.10      0.22 o 
   7  -3  12        0.58        0.16      0.46 o 
  -4  -2  12        0.02        0.12      0.15 o 
  -3  -2  12        0.16       -0.02      0.10 o 
  -2  -2  12        0.14        0.07      0.07 o 
  -1  -2  12        3.54        4.30      0.19 o 
   0  -2  12        9.98       12.65      0.37 o 
   1  -2  12        2.13        2.04      0.12 o 
   2  -2  12        0.03        0.00      0.04 o 
   3  -2  12        1.87        1.16      0.48 o 
   4  -2  12        7.15       11.48      1.03 o 
   5  -2  12        1.12        0.72      0.47 o 
   6  -2  12        0.10        0.14      0.23 o 
   7  -2  12        0.01        0.06      0.22 o 
  -4  -1  12        0.33        0.35      0.32 o 
  -3  -1  12        0.17       -0.01      0.10 o 
  -2  -1  12        0.24        0.18      0.11 o 
  -1  -1  12        0.44        0.55      0.09 o 
   0  -1  12        4.27        5.41      0.21 o 
   1  -1  12        1.18        1.23      0.13 o 
   2  -1  12        5.69        4.94      0.15 o 
   3  -1  12       14.21       22.34      1.43 o 
   4  -1  12        2.76        3.22      0.62 o 
   5  -1  12        0.05        0.06      0.30 o 
   6  -1  12        0.14        0.24      0.25 o 
   7  -1  12        0.01        0.08      0.22 o 
  -4   0  12        1.14        2.94      0.29 o 
  -3   0  12        1.19        0.01      0.12 o 
  -2   0  12        0.03        0.08      0.13 o 
  -1   0  12        0.07        0.03      0.07 o 
   0   0  12       23.69       49.15      0.89 o 
   1   0  12        0.54        0.38      0.07 o 
   2   0  12        0.00       -0.01      0.04 o 
   3   0  12        5.94        6.67      0.52 o 
   4   0  12        0.34        0.00      0.19 o 
   6   0  12        0.17        0.62      0.28 o 
   7   0  12        0.00       -0.20      0.24 o 
  -4   1  12        0.01        0.05      0.14 o 
  -3   1  12        1.04        1.94      0.22 o 
  -2   1  12        0.03        0.04      0.10 o 
  -1   1  12        1.94        1.93      0.18 o 
   0   1  12        5.00        5.96      0.18 o 
   1   1  12        6.06        8.32      0.24 o 
   2   1  12       11.45       15.66      0.47 o 
   3   1  12        2.52        2.70      0.09 o 
   4   1  12        1.59        2.04      0.23 o 
   5   1  12        0.05       -0.02      0.17 o 
   6   1  12        0.01        0.21      0.22 o 
   7   1  12        0.72        1.96      0.38 o 
  -4   2  12        0.01       -0.02      0.13 o 
  -3   2  12        0.03       -0.04      0.12 o 
  -2   2  12        0.04        0.05      0.09 o 
  -1   2  12        0.65        0.72      0.12 o 
   0   2  12        0.11        0.14      0.09 o 
   1   2  12        1.66        1.89      0.16 o 
   2   2  12        4.39        3.53      0.17 o 
   3   2  12        0.04        0.07      0.04 o 
   4   2  12        0.23        0.13      0.05 o 
   5   2  12        1.69        2.56      0.26 o 
   6   2  12        0.21        0.30      0.31 o 
   7   2  12        0.07        0.07      0.22 o 
  -4   3  12        0.03        0.11      0.20 o 
  -3   3  12        0.42        0.23      0.16 o 
  -2   3  12        0.06        0.05      0.09 o 
  -1   3  12        0.36        0.14      0.10 o 
   0   3  12        1.82        3.04      0.20 o 
   1   3  12        2.83        2.78      0.20 o 
   2   3  12        0.00       -0.01      0.06 o 
   3   3  12        1.37        1.61      0.20 o 
   4   3  12        0.00        0.00      0.04 o 
   5   3  12        0.11        0.07      0.04 o 
   6   3  12        0.04        0.12      0.16 o 
   7   3  12        0.97        3.26      0.45 o 
  -3   4  12        0.07        0.01      0.16 o 
  -2   4  12        0.14        0.12      0.12 o 
  -1   4  12        2.92        3.81      0.25 o 
   0   4  12        4.18        7.36      0.36 o 
   1   4  12        2.62        3.42      0.36 o 
   2   4  12        2.64        3.03      0.25 o 
   3   4  12        0.38        0.37      0.09 o 
   4   4  12        0.01        0.02      0.05 o 
   5   4  12        0.53        0.64      0.17 o 
   6   4  12        0.28       -0.02      0.20 o 
   7   4  12        0.04        0.00      0.17 o 
  -3   5  12        0.01        0.01      0.19 o 
  -2   5  12        0.53        0.71      0.45 o 
  -1   5  12        1.09        1.99      0.20 o 
   0   5  12        0.73        0.92      0.17 o 
   1   5  12        1.87        2.48      0.20 o 
   2   5  12        1.09        1.14      0.18 o 
   3   5  12        0.04        0.01      0.07 o 
   4   5  12        0.16        0.22      0.09 o 
   5   5  12        0.27        0.10      0.09 o 
   6   5  12        0.45        0.04      0.24 o 
   7   5  12        0.13       -0.07      0.25 o 
  -2   6  12        0.04       -0.05      0.13 o 
  -1   6  12        0.31        0.27      0.23 o 
   0   6  12        0.08        0.13      0.11 o 
   1   6  12        1.20        1.93      0.25 o 
   2   6  12        0.07        0.05      0.10 o 
   3   6  12        0.36        0.67      0.22 o 
   4   6  12        0.11        0.06      0.09 o 
   5   6  12        0.25        0.30      0.09 o 
   6   6  12        0.20        0.16      0.44 o 
  -1   7  12        0.07        0.08      0.14 o 
   0   7  12        0.08        0.14      0.12 o 
   1   7  12        0.03       -0.02      0.09 o 
   2   7  12        0.22        0.26      0.21 o 
   3   7  12        0.06        0.08      0.11 o 
   4   7  12        0.21        0.35      0.13 o 
   5   7  12        0.08        0.24      0.13 o 
   6   7  12        0.00        0.04      0.14 o 
   0   8  12        0.13        0.22      0.21 o 
   1   8  12        0.13        0.10      0.14 o 
   2   8  12        0.01        0.01      0.10 o 
   3   8  12        0.16       -0.04      0.11 o 
   4   8  12        0.10        0.35      0.15 o 
   5   8  12        0.04        0.12      0.12 o 
  -1  -7  13        0.02        0.20      0.24 o 
   0  -7  13        0.38        1.32      0.23 o 
   1  -7  13        0.03        0.08      0.14 o 
   2  -7  13        0.14        0.36      0.26 o 
   3  -7  13        0.01        0.10      0.25 o 
  -2  -6  13        0.05       -0.04      0.13 o 
  -1  -6  13        0.77        2.05      0.53 o 
   0  -6  13        0.12        0.19      0.21 o 
   1  -6  13        0.03        0.14      0.14 o 
   2  -6  13        0.09        0.52      0.25 o 
   3  -6  13        0.24        0.62      0.29 o 
   4  -6  13        0.03        0.23      0.27 o 
  -3  -5  13        0.01        0.03      0.18 o 
  -2  -5  13        0.07        0.19      0.13 o 
  -1  -5  13        0.48        1.27      0.25 o 
   0  -5  13        1.24        2.35      0.19 o 
   1  -5  13        0.18        0.12      0.22 o 
   2  -5  13        0.16        0.12      0.20 o 
   3  -5  13        0.03        0.00      0.15 o 
   4  -5  13        0.62        0.23      0.43 o 
   5  -5  13        0.01       -0.02      0.21 o 
  -3  -4  13        0.01       -0.03      0.12 o 
  -2  -4  13        0.01        0.07      0.09 o 
  -1  -4  13        0.13        0.18      0.11 o 
   0  -4  13        0.01        0.09      0.10 o 
   1  -4  13        0.46        0.38      0.19 o 
   2  -4  13        0.00        0.01      0.03 o 
   3  -4  13        1.69        3.29      0.40 o 
   4  -4  13        0.10        0.08      0.21 o 
   5  -4  13        0.16        0.25      0.42 o 
   6  -4  13        0.00        0.13      0.26 o 
  -3  -3  13        0.32        0.29      0.32 o 
  -2  -3  13        0.12        0.40      0.13 o 
  -1  -3  13        0.03        0.10      0.10 o 
   0  -3  13        1.00        1.22      0.38 o 
   1  -3  13        0.55        0.82      0.25 o 
   2  -3  13        1.11        1.20      0.07 o 
   3  -3  13        1.98        4.45      0.41 o 
   4  -3  13        1.42        2.61      0.38 o 
   5  -3  13        0.27        0.79      0.30 o 
   6  -3  13        0.00       -0.08      0.38 o 
  -4  -2  13        0.01       -0.01      0.14 o 
  -3  -2  13        0.59        0.96      0.65 o 
  -2  -2  13        0.72        0.94      0.44 o 
  -1  -2  13        0.11        0.01      0.06 o 
   0  -2  13        0.83        0.39      0.24 o 
   1  -2  13        4.45        6.78      0.22 o 
   2  -2  13        0.43        0.80      0.07 o 
   3  -2  13        2.41        4.47      0.42 o 
   4  -2  13        2.52        3.31      0.42 o 
   5  -2  13        0.11        0.34      0.25 o 
   6  -2  13        0.43        0.04      0.24 o 
  -4  -1  13        0.08        0.00      0.15 o 
  -3  -1  13        0.20        0.02      0.14 o 
  -2  -1  13        0.04        0.07      0.13 o 
  -1  -1  13        0.00        0.09      0.09 o 
   0  -1  13        8.33       16.06      0.34 o 
   1  -1  13        0.85        0.37      0.16 o 
   2  -1  13        1.05        1.15      0.08 o 
   3  -1  13        4.78        8.98      0.59 o 
   4  -1  13        0.83       -0.03      0.19 o 
   5  -1  13        0.08        0.02      0.17 o 
   6  -1  13        0.26        0.49      0.29 o 
   7  -1  13        0.07        0.33      0.29 o 
  -4   0  13        0.00        0.03      0.22 o 
  -3   0  13        0.01        0.00      0.09 o 
  -2   0  13        0.08        0.05      0.11 o 
  -1   0  13        0.04        0.02      0.08 o 
   0   0  13        0.22        0.11      0.08 o 
   1   0  13        7.99       12.32      0.31 o 
   2   0  13        0.79        0.86      0.08 o 
   3   0  13        1.68        1.92      0.32 o 
   4   0  13        0.17        0.00      0.13 o 
   5   0  13        1.20       -0.01      0.19 o 
   6   0  13        0.20        0.30      0.26 o 
   7   0  13        0.09        0.45      0.30 o 
  -3   1  13        0.05        0.02      0.14 o 
  -2   1  13        0.63        1.11      0.80 o 
  -1   1  13        0.35        0.46      0.15 o 
   0   1  13        1.34        1.62      0.70 o 
   1   1  13        0.01        0.03      0.05 o 
   2   1  13        1.79        2.25      0.13 o 
   3   1  13        2.11        1.92      0.09 o 
   4   1  13        0.84        0.01      0.12 o 
   5   1  13        0.00        0.00      0.13 o 
   6   1  13        1.10        2.47      0.41 o 
   7   1  13        0.00       -0.12      0.25 o 
  -3   2  13        0.73        0.02      0.16 o 
  -2   2  13        0.13       -0.03      0.11 o 
  -1   2  13        0.30        0.48      0.13 o 
   0   2  13        0.21        0.18      0.09 o 
   1   2  13        4.28        6.96      0.24 o 
   2   2  13        0.92        1.45      0.10 o 
   3   2  13        0.38        0.25      0.07 o 
   4   2  13        0.92       -0.02      0.13 o 
   5   2  13        0.73        0.01      0.12 o 
   6   2  13        0.07        0.11      0.17 o 
   7   2  13        0.06        0.14      0.27 o 
  -3   3  13        0.05        0.00      0.14 o 
  -2   3  13        0.49        1.10      0.38 o 
  -1   3  13        0.30        0.42      0.28 o 
   0   3  13        1.45        2.09      0.91 o 
   1   3  13        0.33        0.38      0.14 o 
   2   3  13        0.35        0.45      0.12 o 
   3   3  13        2.59        4.54      0.20 o 
   4   3  13        0.02        0.02      0.07 o 
   5   3  13        0.01        0.00      0.08 o 
   6   3  13        0.13        0.19      0.19 o 
   7   3  13        0.04        0.17      0.20 o 
  -2   4  13        0.00        0.05      0.14 o 
  -1   4  13        0.60        1.43      0.86 o 
   0   4  13        0.02        0.02      0.15 o 
   1   4  13        0.30        0.06      0.12 o 
   2   4  13        0.87        1.81      0.17 o 
   3   4  13        0.04       -0.01      0.09 o 
   4   4  13        0.65        0.68      0.41 o 
   5   4  13        0.13        0.00      0.16 o 
   6   4  13        0.16        0.00      0.27 o 
  -2   5  13        0.16        0.13      0.13 o 
  -1   5  13        0.00        0.03      0.13 o 
   0   5  13        0.41        0.14      0.22 o 
   1   5  13        0.00       -0.10      0.14 o 
   2   5  13        0.34        0.27      0.29 o 
   3   5  13        0.08        0.07      0.09 o 
   4   5  13        0.55        1.33      0.38 o 
   5   5  13        0.04       -0.05      0.22 o 
   6   5  13        0.12       -0.01      0.20 o 
  -1   6  13        0.07        0.27      0.18 o 
   0   6  13        0.00       -0.03      0.11 o 
   1   6  13        0.33        0.02      0.10 o 
   2   6  13        0.00        0.04      0.10 o 
   3   6  13        0.21        0.34      0.11 o 
   4   6  13        0.12        0.11      0.10 o 
   5   6  13        0.13        0.11      0.11 o 
   0   7  13        0.00        0.02      0.12 o 
   1   7  13        0.00        0.00      0.07 o 
   2   7  13        0.13       -0.03      0.12 o 
   3   7  13        0.08        0.20      0.13 o 
   4   7  13        0.08        0.12      0.14 o 
   5   7  13        0.02        0.08      0.09 o 
   0  -6  14        0.16        0.25      0.23 o 
   1  -6  14        0.16        0.38      0.38 o 
   2  -6  14        0.00        0.01      0.28 o 
   3  -6  14        0.16        0.72      0.50 o 
  -1  -5  14        0.01        0.04      0.16 o 
   0  -5  14        0.07        0.14      0.16 o 
   1  -5  14        0.28        0.37      0.20 o 
   2  -5  14        0.16        0.55      0.25 o 
   3  -5  14        0.29        0.85      0.30 o 
   4  -5  14        0.07        0.31      0.27 o 
  -2  -4  14        0.03        0.00      0.10 o 
  -1  -4  14        0.09        0.10      0.10 o 
   0  -4  14        0.46        0.57      0.21 o 
   1  -4  14        0.33        0.66      0.26 o 
   2  -4  14        0.12        0.12      0.19 o 
   3  -4  14        0.04        0.08      0.20 o 
   4  -4  14        0.18        0.43      0.27 o 
   5  -4  14        0.12        0.21      0.27 o 
  -2  -3  14        0.13        0.10      0.13 o 
  -1  -3  14        0.03        0.04      0.08 o 
   0  -3  14        0.00        0.01      0.06 o 
   1  -3  14        0.09        0.08      0.07 o 
   2  -3  14        0.52        0.91      0.26 o 
   3  -3  14        0.53        0.75      0.28 o 
   4  -3  14        0.09        0.20      0.38 o 
   5  -3  14        0.11        0.32      0.28 o 
  -3  -2  14        0.08        0.16      0.16 o 
  -2  -2  14        0.01       -0.02      0.10 o 
  -1  -2  14        0.00        0.02      0.09 o 
   0  -2  14        0.49        0.86      0.14 o 
   1  -2  14        0.24        0.25      0.13 o 
   2  -2  14        0.32        1.00      0.25 o 
   3  -2  14        0.64        0.00      0.24 o 
   4  -2  14        0.09        0.22      0.37 o 
   5  -2  14        0.08        0.15      0.38 o 
   6  -2  14        0.10       -0.01      0.20 o 
  -3  -1  14        0.00       -0.02      0.13 o 
  -2  -1  14        0.07        0.06      0.13 o 
  -1  -1  14        0.05        0.18      0.09 o 
   0  -1  14        0.19        0.17      0.13 o 
   1  -1  14        0.04        0.02      0.06 o 
   2  -1  14        1.79        3.32      0.12 o 
   3  -1  14        0.19        0.00      0.21 o 
   4  -1  14        0.09       -0.01      0.25 o 
   5  -1  14        0.00       -0.02      0.19 o 
   6  -1  14        0.00        0.00      0.28 o 
  -3   0  14        0.06        0.02      0.14 o 
  -2   0  14        0.06        0.02      0.12 o 
  -1   0  14        0.17        0.29      0.15 o 
   0   0  14        2.61        4.63      0.21 o 
   1   0  14        0.40        0.34      0.09 o 
   2   0  14        0.18        0.23      0.07 o 
   3   0  14        0.03        0.00      0.10 o 
   4   0  14        0.06        0.00      0.13 o 
   5   0  14        0.42       -0.01      0.19 o 
   6   0  14        0.04       -0.01      0.18 o 
  -2   1  14        0.02        0.03      0.11 o 
  -1   1  14        0.55        0.96      0.16 o 
   0   1  14        0.07        0.29      0.11 o 
   1   1  14        0.11        0.21      0.09 o 
   2   1  14        0.70        0.84      0.11 o 
   3   1  14        0.61        0.00      0.13 o 
   5   1  14        0.00        0.01      0.17 o 
   6   1  14        0.06        0.00      0.17 o 
  -2   2  14        0.00       -0.01      0.11 o 
  -1   2  14        0.38        0.53      0.21 o 
   0   2  14        0.03       -0.04      0.07 o 
   1   2  14        0.07        0.14      0.09 o 
   2   2  14        3.24        6.55      0.32 o 
   3   2  14        0.06        0.06      0.04 o 
   4   2  14        0.06        0.01      0.16 o 
   5   2  14        0.40        0.03      0.15 o 
   6   2  14        0.41        0.00      0.16 o 
  -2   3  14        0.00       -0.01      0.12 o 
  -1   3  14        0.18        0.15      0.15 o 
   0   3  14        0.60        1.30      0.18 o 
   1   3  14        0.43        0.80      0.15 o 
   2   3  14        0.12        0.20      0.17 o 
   3   3  14        0.06        0.04      0.06 o 
   4   3  14        0.65        0.01      0.13 o 
   5   3  14        0.13        0.05      0.16 o 
   6   3  14        0.01       -0.01      0.21 o 
  -1   4  14        0.55        2.01      0.45 o 
   0   4  14        0.01       -0.02      0.12 o 
   1   4  14        0.01        0.06      0.11 o 
   2   4  14        0.19        0.22      0.24 o 
   3   4  14        0.01        0.02      0.13 o 
   4   4  14        0.15        0.04      0.21 o 
   5   4  14        0.13        0.02      0.21 o 
   6   4  14        0.02        0.06      0.25 o 
   0   5  14        0.00       -0.01      0.11 o 
   1   5  14        0.16        0.02      0.13 o 
   2   5  14        0.10        0.30      0.23 o 
   3   5  14        0.01        0.03      0.10 o 
   4   5  14        0.19       -0.01      0.18 o 
   5   5  14        0.01        0.01      0.30 o 
   1   6  14        0.18       -0.03      0.16 o 
   2   6  14        0.00        0.16      0.14 o 
   3   6  14        0.12        0.28      0.11 o 
   4   6  14        0.10        0.18      0.15 o 
   0  -4  15        0.00        0.02      0.07 o 
   1  -4  15        0.14        0.19      0.20 o 
   2  -4  15        0.12        0.30      0.23 o 
   3  -4  15        0.21        0.87      0.47 o 
  -1  -3  15        0.11        0.27      0.12 o 
   0  -3  15        0.12        0.10      0.08 o 
   1  -3  15        0.00       -0.01      0.14 o 
   2  -3  15        0.36        0.04      0.31 o 
   3  -3  15        0.30        0.80      0.29 o 
   4  -3  15        0.78        2.44      0.41 o 
  -1  -2  15        0.00       -0.03      0.08 o 
   0  -2  15        0.17        0.40      0.16 o 
   1  -2  15        0.45        0.27      0.16 o 
   2  -2  15        0.47        1.45      0.47 o 
   3  -2  15        1.13        3.29      0.41 o 
   4  -2  15        0.01       -0.03      0.20 o 
   5  -2  15        0.01       -0.01      0.19 o 
  -1  -1  15        0.27        0.33      0.25 o 
   0  -1  15        0.97        2.03      0.14 o 
   1  -1  15        0.21        0.18      0.12 o 
   3  -1  15        0.02        0.00      0.14 o 
   4  -1  15        0.05        0.00      0.16 o 
   5  -1  15        0.02        0.00      0.16 o 
  -1   0  15        0.06        0.15      0.12 o 
   0   0  15        0.00        0.12      0.09 o 
   1   0  15        0.94        2.20      0.13 o 
   3   0  15        0.00       -0.01      0.15 o 
   4   0  15        0.00       -0.01      0.15 o 
  -1   1  15        0.02        0.00      0.08 o 
   0   1  15        0.16        0.42      0.13 o 
   1   1  15        0.59        1.40      0.41 o 
   2   1  15        0.08        0.09      0.19 o 
   3   1  15        0.42        0.00      0.15 o 
   4   1  15        0.02        0.00      0.15 o 
  -1   2  15        0.08       -0.02      0.12 o 
   0   2  15        0.00        0.08      0.13 o 
   1   2  15        1.72        4.54      0.31 o 
   2   2  15        0.07        0.22      0.08 o 
   3   2  15        0.05       -0.04      0.13 o 
   4   2  15        0.08        0.03      0.14 o 
   0   3  15        0.38        1.10      0.16 o 
   1   3  15        0.12        0.41      0.20 o 
   2   3  15        0.10        0.10      0.10 o 
   3   3  15        0.37        0.02      0.20 o 
   4   3  15        0.15        0.04      0.22 o 
   0   4  15        0.02        0.11      0.13 o 
   1   4  15        0.00       -0.02      0.12 o 
   2   4  15        0.02        0.08      0.12 o 
   3   4  15        0.30        0.04      0.22 o 
   4   4  15        0.03        0.00      0.25 o 
   2   5  15        0.05        0.08      0.13 o 
   3   5  15        0.01        0.02      0.11 o 
   1  -2  16        0.04        0.23      0.21 o 
   2  -2  16        0.00        0.01      0.16 o 
   1  -1  16        0.05        0.13      0.19 o 
   2  -1  16        0.22        0.67      0.26 o 
   1   0  16        0.06        0.30      0.21 o 
   2   0  16        0.10        0.19      0.21 o 
   1   1  16        0.51        1.47      0.15 o 
   2   1  16        0.07        0.15      0.21 o 
                                                 
